# Supplementary material for: An enhanced genetic mutation-based model for predicting the efficacy of immune checkpoint inhibitors in patients with melanoma
Source: Front Oncol. 2023 Jan 17;12:1077477. doi: 10.3389/fonc.2022.1077477 (PMC9887306; doi:10.3389/fonc.2022.1077477)
Supplement: Supplementary file 5 [file Table_1.xlsx]

## Sheet: Hugo cohort
Table S1. The detailed clinical characteristics of patients with melanoma treated with ICIs in the Hugo, Riaz, Nathanson, Liu, Miao, Snyder and Allen cohorts.
Patient ID	Cancer type	Drug type	Age	Gender	Best treatment response	Overall Survival	Survival status
Pt1	Melanoma	Anti-PD-1	66	Female	PD	607	1
Pt2	Melanoma	Anti-PD-1	55	Male	PR	927	0
Pt3	Melanoma	Anti-PD-1	58	Male	PR	691	1
Pt4	Melanoma	Anti-PD-1	62	Male	PR	948	0
Pt5	Melanoma	Anti-PD-1	61	Male	PR	439	0
Pt6	Melanoma	Anti-PD-1	51	Male	PR	882	0
Pt7	Melanoma	Anti-PD-1	55	Female	PD	662	1
Pt8	Melanoma	Anti-PD-1	69	Male	CR	NA	0
Pt9	Melanoma	Anti-PD-1	68	Male	CR	1054	0
Pt10	Melanoma	Anti-PD-1	60	Male	PD	387	0
Pt12	Melanoma	Anti-PD-1	59	Male	PD	327	1
Pt13	Melanoma	Anti-PD-1	53	Female	CR	917	0
Pt14	Melanoma	Anti-PD-1	27	Female	PD	54	0
Pt15	Melanoma	Anti-PD-1	70	Male	PR	980	1
Pt18	Melanoma	Anti-PD-1	64	Male	PR	1081	0
Pt19	Melanoma	Anti-PD-1	45	Male	PR	1060	0
Pt20	Melanoma	Anti-PD-1	63	Female	PD	337	1
Pt21	Melanoma	Anti-PD-1	60	Male	PR	945	1
Pt22	Melanoma	Anti-PD-1	55	Male	PD	182	1
Pt23	Melanoma	Anti-PD-1	63	Male	PD	103	1
Pt24	Melanoma	Anti-PD-1	70	Male	PR	974	1
Pt25	Melanoma	Anti-PD-1	74	Male	PD	262	1
Pt27	Melanoma	Anti-PD-1	83	Male	CR	548	0
Pt28	Melanoma	Anti-PD-1	82	Male	PR	439	1
Pt29	Melanoma	Anti-PD-1	84	Male	PD	269	1
Pt30	Melanoma	Anti-PD-1	80	Female	PD	100	1
Pt31	Melanoma	Anti-PD-1	47	Male	PD	704	0
Pt32	Melanoma	Anti-PD-1	47	Male	PD	171	1
Pt33	Melanoma	Anti-PD-1	80	Female	CR	2177	0
Pt34	Melanoma	Anti-PD-1	42	Male	CR	418	0
Pt35	Melanoma	Anti-PD-1	65	Female	PR	427	0
Pt36	Melanoma	Anti-PD-1	61	Female	PD	837	1
Pt37	Melanoma	Anti-PD-1	70	Female	PR	364	0
Pt38	Melanoma	Anti-PD-1	57	Female	PR	448	0

## Sheet: Riaz cohort
Patient ID	Cancer type	Drug type	Response	Overall survival (weeks)	Survival status	Mutation Load
Pt10	Melanoma	Anti-PD-1	SD	36.6	1	75
Pt102	Melanoma	Anti-PD-1	SD	90.9	0	393
Pt11	Melanoma	Anti-PD-1	PD	119.6	1	106
Pt13	Melanoma	Anti-PD-1	PD	40	1	171
Pt18	Melanoma	Anti-PD-1	PR	153.3	0	217
Pt23	Melanoma	Anti-PD-1	NE	7.4	1	646
Pt24	Melanoma	Anti-PD-1	PD	21.3	0	1
Pt25	Melanoma	Anti-PD-1	PD	14.4	1	96
Pt27	Melanoma	Anti-PD-1	PD	67.9	1	183
Pt28	Melanoma	Anti-PD-1	PD	105.7	1	42
Pt29	Melanoma	Anti-PD-1	PD	39	1	412
Pt3	Melanoma	Anti-PD-1	PR	163.4	0	182
Pt30	Melanoma	Anti-PD-1	CR	150.4	0	66
Pt31	Melanoma	Anti-PD-1	PD	137.3	0	450
Pt4	Melanoma	Anti-PD-1	SD	90.4	1	285
Pt44	Melanoma	Anti-PD-1	PR	156.1	0	365
Pt5	Melanoma	Anti-PD-1	PD	31.7	1	52
Pt59	Melanoma	Anti-PD-1	SD	101.1	1	432
Pt60	Melanoma	Anti-PD-1	PD	105.4	0	829
Pt62	Melanoma	Anti-PD-1	PD	67.4	1	NA
Pt66	Melanoma	Anti-PD-1	PD	77.4	1	153
Pt7	Melanoma	Anti-PD-1	PR	164.1	0	1517
Pt71	Melanoma	Anti-PD-1	SD	35.1	0	5
Pt72	Melanoma	Anti-PD-1	PR	110	1	437
Pt73	Melanoma	Anti-PD-1	SD	40.1	0	14
Pt74	Melanoma	Anti-PD-1	NE	2.9	1	44
Pt76	Melanoma	Anti-PD-1	NE	1.4	1	224
Pt77	Melanoma	Anti-PD-1	SD	67.3	1	49
Pt8	Melanoma	Anti-PD-1	PD	37	1	87
Pt84	Melanoma	Anti-PD-1	PD	21.6	1	11
Pt87	Melanoma	Anti-PD-1	SD	139.1	0	677
Pt89	Melanoma	Anti-PD-1	SD	120.6	1	214
Pt9	Melanoma	Anti-PD-1	PD	13.1	1	409
Pt94	Melanoma	Anti-PD-1	CR	140.1	0	405

## Sheet: Nathanson cohort
Patient ID	Cancer type	Drug type	Age	Gender	Overall_survival (years)	Survival status	Durable clinical Benefit
SD2056	Melanoma	Anti-CTLA-4	39	Female	3.9	0	TRUE
SD1494	Melanoma	Anti-CTLA-4	70	Male	2	0	TRUE
PR4092	Melanoma	Anti-CTLA-4	57	Female	6.1	0	TRUE
PR4091	Melanoma	Anti-CTLA-4	65	Female	6	0	TRUE
PR4077	Melanoma	Anti-CTLA-4	75	Male	6.1	0	TRUE
PR4046	Melanoma	Anti-CTLA-4	44	Male	2.1	0	TRUE
PR4035	Melanoma	Anti-CTLA-4	78	Male	4.2	0	TRUE
PR12117	Melanoma	Anti-CTLA-4	66	Male	1.6	1	TRUE
NR9765	Melanoma	Anti-CTLA-4	38	Female	2.1	1	FALSE
NR9341	Melanoma	Anti-CTLA-4	77	Male	1	1	FALSE
NR8727	Melanoma	Anti-CTLA-4	69	Male	0.4	1	FALSE
NR6842	Melanoma	Anti-CTLA-4	64	Male	0.8	1	FALSE
NR5784	Melanoma	Anti-CTLA-4	58	Female	0.5	1	FALSE
NR4083	Melanoma	Anti-CTLA-4	54	Male	0.2	1	FALSE
NR4018	Melanoma	Anti-CTLA-4	55	Male	0.3	1	FALSE
NR3549	Melanoma	Anti-CTLA-4	50	Male	0.5	1	FALSE
NR3156	Melanoma	Anti-CTLA-4	68	Female	1.1	1	FALSE
NR2137	Melanoma	Anti-CTLA-4	18	Male	0.8	1	FALSE
NR1867	Melanoma	Anti-CTLA-4	68	Male	1.5	1	FALSE
LSDNR1120	Melanoma	Anti-CTLA-4	68	Male	4.6	0	FALSE
LSD6819	Melanoma	Anti-CTLA-4	55	Male	3.4	0	TRUE
LSD4744	Melanoma	Anti-CTLA-4	52	Male	2.1	0	TRUE
LSD3484	Melanoma	Anti-CTLA-4	74	Male	2.9	0	TRUE
LSD2057	Melanoma	Anti-CTLA-4	36	Female	3.3	0	TRUE
LSD0167	Melanoma	Anti-CTLA-4	33	Male	2.7	0	TRUE
CR9306	Melanoma	Anti-CTLA-4	65	Male	5.3	0	TRUE
CR6161	Melanoma	Anti-CTLA-4	81	Male	2.6	1	TRUE
CR6126	Melanoma	Anti-CTLA-4	66	Female	1.9	0	TRUE
CR4880	Melanoma	Anti-CTLA-4	63	Male	5.4	0	TRUE
CR3665	Melanoma	Anti-CTLA-4	70	Male	2.7	0	TRUE
CR22640	Melanoma	Anti-CTLA-4	71	Male	4.3	0	TRUE
CR04885	Melanoma	Anti-CTLA-4	49	Female	2.1	0	TRUE

## Sheet: Liu cohort
Patient ID	Cancer type	Drug type	Gender	Best treatment response	Overall_survival (Days)	Survival status	Progression-free survival (days)	Progression status
Patient102	Melanoma	Anti-PD-1	Male	MR	785	0	176	1
Patient104	Melanoma	Anti-PD-1	Female	PR	789	0	789	0
Patient105	Melanoma	Anti-PD-1	Female	MR	521	1	378	0
Patient106	Melanoma	Anti-PD-1	Female	CR	780	0	780	0
Patient107	Melanoma	Anti-PD-1	Male	PR	47	1	47	1
Patient108	Melanoma	Anti-PD-1	Male	PD	165	1	77	1
Patient110	Melanoma	Anti-PD-1	Female	PD	506	0	94	1
Patient112	Melanoma	Anti-PD-1	Female	PD	521	1	91	1
Patient116	Melanoma	Anti-PD-1	Female	PD	118	1	64	1
Patient125	Melanoma	Anti-PD-1	Male	CR	978	0	978	0
Patient126	Melanoma	Anti-PD-1	Male	PR	992	0	742	1
Patient127	Melanoma	Anti-PD-1	Male	CR	866	0	866	0
Patient130	Melanoma	Anti-PD-1	Female	PD	192	1	124	1
Patient131	Melanoma	Anti-PD-1	Male	PR	833	0	833	0
Patient132	Melanoma	Anti-PD-1	Male	CR	739	0	389	1
Patient133	Melanoma	Anti-PD-1	Male	PD	370	1	63	1
Patient134	Melanoma	Anti-PD-1	Male	PD	590	1	63	1
Patient135	Melanoma	Anti-PD-1	Male	CR	628	0	628	0
Patient136	Melanoma	Anti-PD-1	Male	PD	698	0	62	1
Patient137	Melanoma	Anti-PD-1	Female	CR	772	0	772	0
Patient14	Melanoma	Anti-PD-1	Female	PD	186	1	76	1
Patient140	Melanoma	Anti-PD-1	Male	PD	351	1	67	1
Patient141	Melanoma	Anti-PD-1	Female	PR	875	0	875	0
Patient142	Melanoma	Anti-PD-1	Female	SD	996	0	996	0
Patient143	Melanoma	Anti-PD-1	Male	PD	630	0	153	1
Patient144	Melanoma	Anti-PD-1	Male	PR	662	0	662	0
Patient145	Melanoma	Anti-PD-1	Male	CR	833	0	833	0
Patient146	Melanoma	Anti-PD-1	Female	CR	612	0	612	0
Patient147	Melanoma	Anti-PD-1	Male	CR	960	0	960	0
Patient148	Melanoma	Anti-PD-1	Female	PR	792	0	792	0
Patient149	Melanoma	Anti-PD-1	Male	SD	497	1	210	1
Patient150	Melanoma	Anti-PD-1	Male	PR	685	0	685	0
Patient154	Melanoma	Anti-PD-1	Female	SD	635	0	251	1
Patient155	Melanoma	Anti-PD-1	Male	PD	475	0	113	1
Patient156	Melanoma	Anti-PD-1	Male	PD	87	1	80	1
Patient157	Melanoma	Anti-PD-1	Male	PD	143	0	83	1
Patient158	Melanoma	Anti-PD-1	Male	PR	194	0	162	1
Patient165	Melanoma	Anti-PD-1	Male	PD	75	0	13	1
Patient166	Melanoma	Anti-PD-1	Female	PR	205	1	205	0
Patient167	Melanoma	Anti-PD-1	Female	PD	282	1	57	1
Patient168	Melanoma	Anti-PD-1	Male	PR	623	0	580	0
Patient169	Melanoma	Anti-PD-1	Male	PR	543	0	543	0
Patient170	Melanoma	Anti-PD-1	Male	SD	347	0	347	0
Patient172	Melanoma	Anti-PD-1	Male	SD	272	0	272	1
Patient173	Melanoma	Anti-PD-1	Female	PD	42	1	16	1
Patient179	Melanoma	Anti-PD-1	Female	PR	653	0	336	1
Patient18	Melanoma	Anti-PD-1	Male	PD	130	1	86	1
Patient180	Melanoma	Anti-PD-1	Male	SD	380	1	343	1
Patient181	Melanoma	Anti-PD-1	Female	CR	476	0	476	0
Patient182	Melanoma	Anti-PD-1	Female	PD	748	1	84	1
Patient183	Melanoma	Anti-PD-1	Male	PD	572	1	84	1
Patient184	Melanoma	Anti-PD-1	Male	CR	513	0	372	0
Patient185	Melanoma	Anti-PD-1	Male	SD	203	0	203	0
Patient188	Melanoma	Anti-PD-1	Male	PD	74	1	23	1
Patient189	Melanoma	Anti-PD-1	Female	PR	718	0	406	1
Patient191	Melanoma	Anti-PD-1	Male	PR	658	0	658	0
Patient193	Melanoma	Anti-PD-1	Female	SD	659	0	476	1
Patient196	Melanoma	Anti-PD-1	Male	PD	81	1	81	1
Patient197	Melanoma	Anti-PD-1	Female	PR	960	0	89	1
Patient200	Melanoma	Anti-PD-1	Male	PD	512	1	108	1
Patient201	Melanoma	Anti-PD-1	Male	PD	167	1	69	1
Patient204	Melanoma	Anti-PD-1	Male	CR	819	0	630	0
Patient205	Melanoma	Anti-PD-1	Female	PD	392	1	190	1
Patient23	Melanoma	Anti-PD-1	Male	PD	975	0	77	1
Patient36	Melanoma	Anti-PD-1	Male	PD	451	1	63	1
Patient37	Melanoma	Anti-PD-1	Male	PD	275	1	77	1
Patient39	Melanoma	Anti-PD-1	Male	SD	937	0	937	0
Patient40	Melanoma	Anti-PD-1	Female	PD	468	1	63	1
Patient43	Melanoma	Anti-PD-1	Male	PR	925	0	750	1
Patient46	Melanoma	Anti-PD-1	Male	SD	896	0	896	0
Patient47	Melanoma	Anti-PD-1	Female	PD	937	0	74	1
Patient48	Melanoma	Anti-PD-1	Female	PD	53	1	50	1
Patient51	Melanoma	Anti-PD-1	Male	PR	1547	0	471	1
Patient55	Melanoma	Anti-PD-1	Male	PR	1503	0	1503	0
Patient67	Melanoma	Anti-PD-1	Female	PD	136	1	94	1
Patient75	Melanoma	Anti-PD-1	Male	PR	891	0	891	1
Patient77	Melanoma	Anti-PD-1	Female	PD	444	1	95	1
Patient78	Melanoma	Anti-PD-1	Female	PD	356	1	86	1
Patient79	Melanoma	Anti-PD-1	Female	PD	849	0	84	1
Patient8	Melanoma	Anti-PD-1	Male	SD	1005	1	955	1
Patient9	Melanoma	Anti-PD-1	Female	PD	963	0	21	1
Patient96	Melanoma	Anti-PD-1	Male	CR	913	0	913	0
Patient98	Melanoma	Anti-PD-1	Female	PD	683	1	73	1
Patient99	Melanoma	Anti-PD-1	Male	PR	921	0	319	1

## Sheet: Miao cohort
Patient ID	Cancer_type	Drug_type	Age	Gender	Best treatment response	Overall_survival (days )	Survival status	Progression-free survival	Progression status
CR04885	Melanoma	anti-CTLA-4	NA	Female	CR	766.5	1	595	NA
CR22640	Melanoma	anti-CTLA-4	NA	Male	CR	1569.5	1	1512	NA
CR3665	Melanoma	anti-CTLA-4	NA	Male	CR	985.5	1	336	NA
CR6126	Melanoma	anti-CTLA-4	NA	Female	CR	707	1	707	NA
CR6161	Melanoma	anti-CTLA-4	NA	Male	CR	952	0	952	NA
CR9306	Melanoma	anti-CTLA-4	NA	Male	CR	1934.5	1	294	NA
DFCI_MM_1	Melanoma	anti-PD-1/anti-PD-L1	NA	Female	CR	600	1	548	0
DFCI_MM_2	Melanoma	anti-PD-1/anti-PD-L1	NA	Female	CR	365	1	365	0
LSD0167	Melanoma	anti-CTLA-4	NA	Male	SD	985.5	1	980	NA
LSD2057	Melanoma	anti-CTLA-4	NA	Female	SD	1204.5	1	448	NA
LSD3484	Melanoma	anti-CTLA-4	NA	Male	SD	1078	1	1078	NA
LSD4744	Melanoma	anti-CTLA-4	NA	Male	SD	766.5	1	560	NA
LSD6819	Melanoma	anti-CTLA-4	NA	Male	SD	1241	1	469	NA
MEL-582186	Melanoma	anti-CTLA-4 + anti-PD-1/PD-L1	NA	Female	PR	415	1	323	0
MEL-587761	Melanoma	anti-CTLA-4 + anti-PD-1/PD-L1	NA	Male	SD	584	1	186	0
MEL-650366	Melanoma	anti-CTLA-4 + anti-PD-1/PD-L1	NA	Female	PD	794	1	42	0
MEL-682321	Melanoma	anti-CTLA-4 + anti-PD-1/PD-L1	NA	Female	PR	447	1	447	1
Pat02	Melanoma	anti-CTLA-4	42	Female	SD	1632	1	1254	1
Pat03	Melanoma	anti-CTLA-4	61	Female	PD	100	0	76	0
Pat04	Melanoma	anti-CTLA-4	71	Male	PR	987	1	646	1
Pat06	Melanoma	anti-CTLA-4	33	Male	PD	161	0	77	0
Pat07	Melanoma	anti-CTLA-4	35	Male	SD	1050	1	721	1
Pat08	Melanoma	anti-CTLA-4	73	Male	PD	140	0	73	0
Pat100	Melanoma	anti-CTLA-4	71	Male	PD	360	0	111	0
Pat101	Melanoma	anti-CTLA-4	75	Male	PD	288	0	77	0
Pat103	Melanoma	anti-CTLA-4	70	Male	PR	1048	0	969	0
Pat104	Melanoma	anti-CTLA-4	45	Female	SD	237	0	237	0
Pat105	Melanoma	anti-CTLA-4	41	Male	PR	1047	1	690	1
Pat106	Melanoma	anti-CTLA-4	43	Female	PD	250	0	137	0
Pat11	Melanoma	anti-CTLA-4	67	Male	PD	790	1	126	0
Pat110	Melanoma	anti-CTLA-4	76	Male	PD	320	0	73	0
Pat111	Melanoma	anti-CTLA-4	84	Male	PD	618	0	467	0
Pat113	Melanoma	anti-CTLA-4	68	Male	PR	301	0	52	0
Pat115	Melanoma	anti-CTLA-4	46	Male	PD	145	0	74	0
Pat117	Melanoma	anti-CTLA-4	74	Male	PR	914	1	182	1
Pat118	Melanoma	anti-CTLA-4	43	Female	PD	313	0	120	0
Pat119	Melanoma	anti-CTLA-4	61	Male	PD	808	1	108	1
Pat12	Melanoma	anti-CTLA-4	41	Male	PD	290	0	84	0
Pat121	Melanoma	anti-CTLA-4	47	Male	PD	122	0	84	0
Pat123	Melanoma	anti-CTLA-4	49	Female	SD	853	0	544	0
Pat124	Melanoma	anti-CTLA-4	78	Male	PD	146	0	67	0
Pat126	Melanoma	anti-CTLA-4	77	Male	PR	641	1	187	1
Pat127	Melanoma	anti-CTLA-4	24	Female	PD	332	0	120	0
Pat128	Melanoma	anti-CTLA-4	30	Male	PD	113	0	81	0
Pat129	Melanoma	anti-CTLA-4	18	Male	PD	539	1	68	1
Pat13	Melanoma	anti-CTLA-4	78	Male	PD	732	0	104	0
Pat132	Melanoma	anti-CTLA-4	81	Male	PR	676	1	187	1
Pat133	Melanoma	anti-CTLA-4	75	Male	PD	542	0	134	0
Pat134	Melanoma	anti-CTLA-4	73	Male	PD	302	0	72	0
Pat135	Melanoma	anti-CTLA-4	29	Female	PD	81	0	73	0
Pat138	Melanoma	anti-CTLA-4	39	Female	SD	1478	0	581	0
Pat139	Melanoma	anti-CTLA-4	58	Male	PD	99	0	46	0
Pat14	Melanoma	anti-CTLA-4	47	Female	PD	163	0	84	0
Pat140	Melanoma	anti-CTLA-4	62	Male	PD	492	0	114	0
Pat143	Melanoma	anti-CTLA-4	71	Male	PD	153	0	90	0
Pat144	Melanoma	anti-CTLA-4	65	Male	PR	870	0	731	0
Pat147	Melanoma	anti-CTLA-4	63	Male	PD	224	0	120	0
Pat148	Melanoma	anti-CTLA-4	36	Female	PD	84	0	48	0
Pat15	Melanoma	anti-CTLA-4	32	Male	PD	50	0	31	0
Pat151	Melanoma	anti-CTLA-4	68	Male	PD	204	0	106	0
Pat157	Melanoma	anti-CTLA-4	69	Female	X	86	0	53	0
Pat159	Melanoma	anti-CTLA-4	52	Male	PD	842	1	100	1
Pat16	Melanoma	anti-CTLA-4	68	Female	PD	811	0	84	0
Pat160	Melanoma	anti-CTLA-4	79	Male	PD	152	0	81	0
Pat162	Melanoma	anti-CTLA-4	55	Female	PD	211	0	78	0
Pat163	Melanoma	anti-CTLA-4	54	Male	PD	749	1	76	1
Pat166	Melanoma	anti-CTLA-4	31	Male	X	77	0	76	0
Pat167	Melanoma	anti-CTLA-4	50	Male	PD	408	0	84	0
Pat168	Melanoma	anti-CTLA-4	69	Male	X	67	0	67	0
Pat17	Melanoma	anti-CTLA-4	44	Male	PD	205	0	85	0
Pat170	Melanoma	anti-CTLA-4	48	Male	PD	108	0	97	0
Pat171	Melanoma	anti-CTLA-4	66	Male	PD	466	0	85	0
Pat174	Melanoma	anti-CTLA-4	57	Female	PR	688	1	134	1
Pat175	Melanoma	anti-CTLA-4	66	Female	X	90	0	90	0
Pat18	Melanoma	anti-CTLA-4	55	Female	PD	1134	1	112	0
Pat21	Melanoma	anti-CTLA-4	81	Male	SD	676	0	558	0
Pat24	Melanoma	anti-CTLA-4	74	Female	PR	971	1	658	1
Pat27	Melanoma	anti-CTLA-4	61	Male	PD	1379	1	139	0
Pat32	Melanoma	anti-CTLA-4	73	Male	PD	147	0	70	0
Pat39	Melanoma	anti-CTLA-4	67	Male	CR	1487	1	1487	1
Pat41	Melanoma	anti-CTLA-4	64	Male	PD	128	0	54	0
Pat43	Melanoma	anti-CTLA-4	75	Female	PD	37	0	37	0
Pat45	Melanoma	anti-CTLA-4	69	Male	PD	89	0	61	0
Pat46	Melanoma	anti-CTLA-4	37	Female	PD	160	0	36	0
Pat47	Melanoma	anti-CTLA-4	78	Male	CR	1106	1	1106	1
Pat49	Melanoma	anti-CTLA-4	36	Male	SD	1034	1	163	0
Pat50	Melanoma	anti-CTLA-4	77	Male	PD	65	0	65	0
Pat52	Melanoma	anti-CTLA-4	65	Male	PD	189	0	68	0
Pat54	Melanoma	anti-CTLA-4	73	Male	PD	208	0	81	0
Pat55	Melanoma	anti-CTLA-4	71	Female	PD	193	0	78	0
Pat56	Melanoma	anti-CTLA-4	68	Male	PD	235	0	96	0
Pat57	Melanoma	anti-CTLA-4	69	Male	PD	250	0	68	0
Pat58	Melanoma	anti-CTLA-4	59	Female	PD	652	0	99	0
Pat59	Melanoma	anti-CTLA-4	36	Male	PD	224	0	76	0
Pat60	Melanoma	anti-CTLA-4	86	Male	PD	272	0	89	0
Pat61	Melanoma	anti-CTLA-4	78	Female	PD	121	0	81	0
Pat62	Melanoma	anti-CTLA-4	76	Male	PD	602	0	77	0
Pat64	Melanoma	anti-CTLA-4	83	Male	PD	106	0	69	0
Pat66	Melanoma	anti-CTLA-4	44	Female	SD	653	1	598	0
Pat67	Melanoma	anti-CTLA-4	40	Male	PD	79	0	79	0
Pat71	Melanoma	anti-CTLA-4	64	Male	PD	137	0	98	0
Pat73	Melanoma	anti-CTLA-4	71	Male	PR	442	0	408	0
Pat74	Melanoma	anti-CTLA-4	73	Male	PD	193	0	80	0
Pat76	Melanoma	anti-CTLA-4	74	Male	PD	139	0	70	0
Pat77	Melanoma	anti-CTLA-4	22	Male	PR	1029	1	241	1
Pat79	Melanoma	anti-CTLA-4	69	Male	PR	801	0	405	0
Pat80	Melanoma	anti-CTLA-4	47	Male	SD	724	0	182	0
Pat81	Melanoma	anti-CTLA-4	54	Female	PD	628	0	76	0
Pat82	Melanoma	anti-CTLA-4	54	Female	PD	104	0	75	0
Pat83	Melanoma	anti-CTLA-4	22	Male	PD	1027	1	107	0
Pat85	Melanoma	anti-CTLA-4	83	Male	PD	458	0	83	0
Pat86	Melanoma	anti-CTLA-4	54	Male	SD	293	0	153	0
Pat87	Melanoma	anti-CTLA-4	47	Male	PD	1093	1	151	0
Pat90	Melanoma	anti-CTLA-4	59	Male	PR	1005	1	669	1
Pat98	Melanoma	anti-CTLA-4	57	Female	PD	140	0	77	0
Pat99	Melanoma	anti-CTLA-4	36	Female	PD	352	0	82	0
NR1867	Melanoma	anti-CTLA-4	NA	Male	PD	547.5	1	161	1
NR2137	Melanoma	anti-CTLA-4	NA	Male	PD	292	1	56	1
NR3549	Melanoma	anti-CTLA-4	NA	Male	PD	182.5	1	112	1
NR4018	Melanoma	anti-CTLA-4	NA	Male	PD	109.5	1	77	1
NR4083	Melanoma	anti-CTLA-4	NA	Male	PD	84	1	84	1
NR9445	Melanoma	anti-CTLA-4	NA	Male	PD	73	1	56	1
NR9765	Melanoma	anti-CTLA-4	NA	Female	PD	766.5	1	154	1
PR12117	Melanoma	anti-CTLA-4	NA	Male	PR	584	0	511	1
PR4035	Melanoma	anti-CTLA-4	NA	Male	PR	1533	1	1526	1
PR4046	Melanoma	anti-CTLA-4	NA	Male	PR	770	1	770	1
PR4077	Melanoma	anti-CTLA-4	NA	Male	PR	2226.5	1	2212	1
PR4091	Melanoma	anti-CTLA-4	NA	Female	PR	2198	1	2198	1
PR4092	Melanoma	anti-CTLA-4	NA	Female	PR	2226.5	1	2205	1
SD1494	Melanoma	anti-CTLA-4	NA	Male	SD	730	1	357	1
SD2051	Melanoma	anti-CTLA-4	NA	Female	SD	292	0	112	1
SD2056	Melanoma	anti-CTLA-4	NA	Female	SD	1456	1	1456	1

## Sheet: Snyder cohort
Patient_ID	Cancer type	Drug type	Age	Gender	Durable clinical benefit	Overall_survival (months)	Survival status
CR0095	Melanoma	Anti-CTLA-4	74	Male	LB	67.8904	0
CR04885	Melanoma	Anti-CTLA-4	49	Female	LB	25.6	0
CR06670	Melanoma	Anti-CTLA-4	79	Female	LB	44.4	1
CR1509	Melanoma	Anti-CTLA-4	54	Female	LB	53.852	0
CR22640	Melanoma	Anti-CTLA-4	71	Male	LB	51.2	0
CR3665	Melanoma	Anti-CTLA-4	70	Male	LB	31.8575	0
CR4880	Melanoma	Anti-CTLA-4	63	Male	LB	64.3068	0
CR6126	Melanoma	Anti-CTLA-4	66	Female	LB	22.8	0
CR6161	Melanoma	Anti-CTLA-4	81	Male	LB	31.3	1
CR7623	Melanoma	Anti-CTLA-4	62	Male	NB	64.8	0
CR9306	Melanoma	Anti-CTLA-4	65	Male	LB	63.5178	0
CR9699	Melanoma	Anti-CTLA-4	70	Male	LB	52.8	0
CRNR0244	Melanoma	Anti-CTLA-4	49	Male	NB	25.2	0
CRNR2472	Melanoma	Anti-CTLA-4	71	Male	NB	20.4	0
CRNR4941	Melanoma	Anti-CTLA-4	40	Female	NB	86.4	0
LSD0167	Melanoma	Anti-CTLA-4	33	Male	LB	32.4	0
LSD2057	Melanoma	Anti-CTLA-4	36	Female	LB	40.1	0
LSD3484	Melanoma	Anti-CTLA-4	74	Male	LB	34.8	0
LSD4691	Melanoma	Anti-CTLA-4	62	Male	LB	87.6	0
LSD4744	Melanoma	Anti-CTLA-4	52	Male	LB	25.2	0
LSD6819	Melanoma	Anti-CTLA-4	55	Male	LB	40.8	0
LSDNR1120	Melanoma	Anti-CTLA-4	68	Male	NB	55.2	0
LSDNR1650	Melanoma	Anti-CTLA-4	71	Female	NB	32.4	1
LSDNR3086	Melanoma	Anti-CTLA-4	43	Male	NB	31.2	1
LSDNR9298	Melanoma	Anti-CTLA-4	82	Female	NB	50	0
NR1867	Melanoma	Anti-CTLA-4	68	Male	NB	18.5096	1
NR2137	Melanoma	Anti-CTLA-4	18	Male	NB	9.8	0
NR3156	Melanoma	Anti-CTLA-4	68	Female	NB	12.6247	1
NR3549	Melanoma	Anti-CTLA-4	50	Male	NB	6.18082	1
NR4018	Melanoma	Anti-CTLA-4	55	Male	NB	3.3	0
NR4045	Melanoma	Anti-CTLA-4	42	Male	NB	20.4	1
NR4083	Melanoma	Anti-CTLA-4	54	Male	NB	2.7	1
NR4631	Melanoma	Anti-CTLA-4	59	Male	NB	6	1
NR4810	Melanoma	Anti-CTLA-4	48	Female	NB	4.8	1
NR4949	Melanoma	Anti-CTLA-4	79	Female	NB	8.35069	1
NR5784	Melanoma	Anti-CTLA-4	58	Female	NB	5.49041	1
NR6689	Melanoma	Anti-CTLA-4	46	Female	NB	15	1
NR6721	Melanoma	Anti-CTLA-4	64	Male	NB	9.6	1
NR6842	Melanoma	Anti-CTLA-4	64	Male	NB	9.8	1
NR8727	Melanoma	Anti-CTLA-4	69	Male	NB	5.19452	1
NR8815	Melanoma	Anti-CTLA-4	67	Female	NB	14.9	1
NR9341	Melanoma	Anti-CTLA-4	77	Male	NB	12.1315	1
NR9449	Melanoma	Anti-CTLA-4	64	Female	NB	7.2	1
NR9521	Melanoma	Anti-CTLA-4	74	Male	NB	32.4	1
NR9705	Melanoma	Anti-CTLA-4	63	Female	NB	14.4	1
NR9765	Melanoma	Anti-CTLA-4	38	Female	NB	25	1
PR03803	Melanoma	Anti-CTLA-4	90	Male	NB	94.6	1
PR12117	Melanoma	Anti-CTLA-4	66	Male	LB	18.7	1
PR4035	Melanoma	Anti-CTLA-4	78	Male	LB	50.2	0
PR4046	Melanoma	Anti-CTLA-4	44	Male	LB	25.3	0
PR4077	Melanoma	Anti-CTLA-4	75	Male	LB	72.7	0
PR4091	Melanoma	Anti-CTLA-4	65	Female	LB	72.4	0
PR4092	Melanoma	Anti-CTLA-4	57	Female	LB	72.8	0
SD1494	Melanoma	Anti-CTLA-4	70	Male	LB	23.7041	0
SD2056	Melanoma	Anti-CTLA-4	39	Female	LB	47.2438	0
SD5038	Melanoma	Anti-CTLA-4	55	Male	NB	13.9726	1
SD5118	Melanoma	Anti-CTLA-4	55	Female	NB	32.8438	1
SD5934	Melanoma	Anti-CTLA-4	52	Male	NB	19.7918	1
SD6336	Melanoma	Anti-CTLA-4	53	Male	LB	83.3753	0
SD6494	Melanoma	Anti-CTLA-4	63	Female	NB	8.71233	1
SD7357	Melanoma	Anti-CTLA-4	50	Female	NB	24.4931	1

## Sheet: Allen cohort
Patient ID	Cancer type	Drug type	Age	Gender	Best treatment response	Overall_survival (days)	Survival status	Progression-free survival	Progression status
Pat02	Melanoma	Anti-CTLA-4	42	Female	SD	1632	0	538	1
Pat03	Melanoma	Anti-CTLA-4	61	Female	PD	100	1	76	1
Pat04	Melanoma	Anti-CTLA-4	71	Male	PR	987	0	646	0
Pat06	Melanoma	Anti-CTLA-4	33	Male	PD	161	1	77	1
Pat07	Melanoma	Anti-CTLA-4	36	Male	SD	1050	0	721	1
Pat08	Melanoma	Anti-CTLA-4	73	Male	PD	140	1	73	1
Pat100	Melanoma	Anti-CTLA-4	70	Male	PD	360	1	111	1
Pat101	Melanoma	Anti-CTLA-4	75	Male	PD	288	1	77	1
Pat103	Melanoma	Anti-CTLA-4	70	Male	PR	1048	1	969	0
Pat104	Melanoma	Anti-CTLA-4	45	Female	SD	237	1	237	0
Pat105	Melanoma	Anti-CTLA-4	41	Male	PR	1047	0	690	0
Pat106	Melanoma	Anti-CTLA-4	43	Female	PD	250	1	137	1
Pat109	Melanoma	Anti-CTLA-4	69	Male	PD	83	1	19	1
Pat11	Melanoma	Anti-CTLA-4	67	Male	PD	790	0	126	1
Pat110	Melanoma	Anti-CTLA-4	76	Male	PD	320	1	73	1
Pat113	Melanoma	Anti-CTLA-4	68	Male	PR	301	1	52	1
Pat115	Melanoma	Anti-CTLA-4	45	Male	PD	145	1	74	1
Pat117	Melanoma	Anti-CTLA-4	73	Male	PR	914	0	182	1
Pat118	Melanoma	Anti-CTLA-4	43	Female	PD	313	1	120	1
Pat119	Melanoma	Anti-CTLA-4	61	Male	PD	808	0	108	1
Pat121	Melanoma	Anti-CTLA-4	46	Male	PD	122	1	84	1
Pat123	Melanoma	Anti-CTLA-4	50	Female	SD	853	1	544	1
Pat124	Melanoma	Anti-CTLA-4	78	Male	PD	146	1	67	1
Pat126	Melanoma	Anti-CTLA-4	77	Male	PR	641	0	187	1
Pat127	Melanoma	Anti-CTLA-4	25	Female	PD	332	1	84	1
Pat128	Melanoma	Anti-CTLA-4	29	Male	PD	113	1	81	1
Pat129	Melanoma	Anti-CTLA-4	18	Male	PD	539	0	68	1
Pat13	Melanoma	Anti-CTLA-4	78	Male	PD	732	1	104	1
Pat130	Melanoma	Anti-CTLA-4	76	Male	PD	45	1	17	1
Pat131	Melanoma	Anti-CTLA-4	32	Male	SD	257	1	195	1
Pat132	Melanoma	Anti-CTLA-4	81	Male	PR	676	0	187	1
Pat133	Melanoma	Anti-CTLA-4	76	Male	PD	542	1	134	1
Pat135	Melanoma	Anti-CTLA-4	29	Female	PD	81	1	73	1
Pat138	Melanoma	Anti-CTLA-4	39	Female	SD	1478	1	581	1
Pat139	Melanoma	Anti-CTLA-4	58	Male	PD	99	1	46	1
Pat14	Melanoma	Anti-CTLA-4	48	Female	PD	163	1	84	1
Pat140	Melanoma	Anti-CTLA-4	62	Male	PD	492	1	114	1
Pat143	Melanoma	Anti-CTLA-4	71	Male	PD	153	1	90	1
Pat147	Melanoma	Anti-CTLA-4	63	Male	PD	224	1	120	1
Pat148	Melanoma	Anti-CTLA-4	35	Female	PD	84	1	48	1
Pat15	Melanoma	Anti-CTLA-4	32	Male	PD	50	1	31	1
Pat151	Melanoma	Anti-CTLA-4	68	Male	PD	204	1	106	1
Pat159	Melanoma	Anti-CTLA-4	51	Male	PD	842	0	100	1
Pat16	Melanoma	Anti-CTLA-4	68	Female	PD	811	1	84	1
Pat160	Melanoma	Anti-CTLA-4	79	Male	PD	152	1	81	1
Pat162	Melanoma	Anti-CTLA-4	55	Female	PD	211	1	78	1
Pat163	Melanoma	Anti-CTLA-4	54	Male	PD	749	0	76	1
Pat165	Melanoma	Anti-CTLA-4	50	Female	PD	115	1	95	1
Pat167	Melanoma	Anti-CTLA-4	50	Male	PD	408	1	84	1
Pat17	Melanoma	Anti-CTLA-4	44	Male	PD	205	1	85	1
Pat170	Melanoma	Anti-CTLA-4	48	Male	PD	108	1	97	1
Pat171	Melanoma	Anti-CTLA-4	66	Male	PD	466	1	85	1
Pat174	Melanoma	Anti-CTLA-4	57	Female	PR	688	0	134	1
Pat18	Melanoma	Anti-CTLA-4	55	Female	PD	798	0	112	1
Pat19	Melanoma	Anti-CTLA-4	59	Male	PD	175	1	21	1
Pat21	Melanoma	Anti-CTLA-4	81	Male	SD	676	1	558	1
Pat24	Melanoma	Anti-CTLA-4	74	Female	PR	971	0	658	0
Pat25	Melanoma	Anti-CTLA-4	69	Male	PD	325	1	67	1
Pat27	Melanoma	Anti-CTLA-4	61	Male	PD	1379	0	139	1
Pat28	Melanoma	Anti-CTLA-4	77	Male	PD	1184	1	77	1
Pat32	Melanoma	Anti-CTLA-4	72	Male	PD	147	1	70	1
Pat33	Melanoma	Anti-CTLA-4	65	Male	PD	211	1	211	1
Pat36	Melanoma	Anti-CTLA-4	52	Female	PD	54	1	41	1
Pat37	Melanoma	Anti-CTLA-4	47	Female	PD	70	1	23	1
Pat38	Melanoma	Anti-CTLA-4	45	Male	PR	1539	0	302	1
Pat39	Melanoma	Anti-CTLA-4	67	Male	CR	1487	0	1487	0
Pat40	Melanoma	Anti-CTLA-4	74	Male	PD	34	1	34	1
Pat41	Melanoma	Anti-CTLA-4	64	Male	PD	128	1	54	1
Pat43	Melanoma	Anti-CTLA-4	75	Female	PD	37	1	37	1
Pat44	Melanoma	Anti-CTLA-4	57	Female	PD	271	1	62	1
Pat45	Melanoma	Anti-CTLA-4	68	Male	PD	89	1	61	1
Pat46	Melanoma	Anti-CTLA-4	36	Female	PD	160	1	36	1
Pat47	Melanoma	Anti-CTLA-4	78	Male	CR	1106	0	1106	0
Pat49	Melanoma	Anti-CTLA-4	36	Male	SD	1034	0	163	1
Pat50	Melanoma	Anti-CTLA-4	77	Male	PD	65	1	65	1
Pat54	Melanoma	Anti-CTLA-4	73	Male	PD	208	1	81	1
Pat55	Melanoma	Anti-CTLA-4	71	Female	PD	193	1	78	1
Pat56	Melanoma	Anti-CTLA-4	68	Male	PD	235	1	96	1
Pat57	Melanoma	Anti-CTLA-4	69	Male	PD	250	1	68	1
Pat58	Melanoma	Anti-CTLA-4	59	Female	PD	652	1	99	1
Pat59	Melanoma	Anti-CTLA-4	36	Male	PD	224	1	76	1
Pat60	Melanoma	Anti-CTLA-4	86	Male	PD	272	1	89	1
Pat62	Melanoma	Anti-CTLA-4	76	Male	PD	602	1	77	1
Pat63	Melanoma	Anti-CTLA-4	65	Male	CR	1039	0	718	0
Pat64	Melanoma	Anti-CTLA-4	83	Male	PD	106	1	69	1
Pat66	Melanoma	Anti-CTLA-4	44	Female	SD	653	0	598	1
Pat67	Melanoma	Anti-CTLA-4	39	Male	PD	79	1	79	1
Pat70	Melanoma	Anti-CTLA-4	38	Male	PD	532	1	15	1
Pat71	Melanoma	Anti-CTLA-4	63	Male	PD	137	1	98	1
Pat73	Melanoma	Anti-CTLA-4	71	Male	PR	442	1	408	1
Pat74	Melanoma	Anti-CTLA-4	73	Male	PD	193	1	80	1
Pat76	Melanoma	Anti-CTLA-4	74	Male	PD	139	1	70	1
Pat77	Melanoma	Anti-CTLA-4	21	Male	PR	1029	0	241	0
Pat78	Melanoma	Anti-CTLA-4	71	Female	PD	38	1	38	1
Pat79	Melanoma	Anti-CTLA-4	69	Male	PR	801	1	405	1
Pat80	Melanoma	Anti-CTLA-4	48	Male	SD	724	1	182	1
Pat81	Melanoma	Anti-CTLA-4	54	Female	PD	628	1	76	1
Pat82	Melanoma	Anti-CTLA-4	54	Female	PD	104	1	75	1
Pat83	Melanoma	Anti-CTLA-4	22	Male	PD	1027	0	107	1
Pat85	Melanoma	Anti-CTLA-4	83	Male	PD	458	1	83	1
Pat86	Melanoma	Anti-CTLA-4	55	Male	SD	293	1	153	1
Pat88	Melanoma	Anti-CTLA-4	60	Female	SD	989	0	665	0
Pat90	Melanoma	Anti-CTLA-4	59	Male	PR	1005	0	669	0
Pat92	Melanoma	Anti-CTLA-4	49	Male	PD	123	1	84	1
Pat98	Melanoma	Anti-CTLA-4	57	Female	PD	140	1	77	1
