# Supplementary material for: An enhanced genetic mutation-based model for predicting the efficacy of immune checkpoint inhibitors in patients with melanoma
Source: Front Oncol. 2023 Jan 17;12:1077477. doi: 10.3389/fonc.2022.1077477 (PMC9887306; doi:10.3389/fonc.2022.1077477)
Supplement: Supplementary file 6 [file Table_2.xlsx]

## Sheet: coefficient
Table S2. List of genes and corresponding coefficient of linear SVC.
Gene	Coefficient
ZCCHC7	0.231306
ZKSCAN5	0.241514
RPE65	-0.25412
FREM1	0.349132
TFEC	0.198507
SEMA5A	-0.237361
CXorf30	0.371026
WFS1	0.299414
CCBE1	-0.242008
SBNO2	0.449043
KIF1B	-0.194082
MUC6	0.33922
MYO5B	0.247906
ZBED2	0.272521
MLK4	-0.28253
AHCTF1	-0.23002
CAPN13	-0.296443
KIF21B	0.346912
DNAH6	0.412004
KCTD20	0.2609
ABCC4	-0.215878
CSF1R	-0.389401
TREML2	0.30562
OR10J5	0.233649
C5	0.236218
ERCC3	-0.204876
TNN	0.397952
TENM1	0.329139
VCAN	-0.456916
USP31	-0.311903
PDE4DIP	0.389519
EFTUD2	-0.261275
EPHA6	-0.402723
ANKRD7	0.190452
RGS7	-0.251267
ARVCF	0.195959
INSM2	-0.247871
EFCAB3	0.266245
LIMCH1	0.281718
KAT6B	0.294815
CLIP2	0.254312
PTP4A1	0.280046
MED13	0.220574
SCLT1	0.372214
SLC30A8	0.38251
TPTE2	0.184353
KRIT1	0.272104
IZUMO1	0.350571
SEMA3E	0.297794
VNN1	-0.223715
SNTG2	0.264943
BAZ2B	-0.378428
OR51L1	0.335871
OTOGL	-0.238993
ATP2B2	-0.270887
UTRN	0.318883
NAALAD2	0.304964
ARHGAP28	0.249542
CDH20	0.164293
SIRPB1	0.357453
TMEM132C	0.261603
MYT1L	-0.247208
TERF1	0.341779
FAM131B	0.221061
TRIM10	-0.421033
PDHA2	-0.299305
KRTAP10-5	0.349947
BRD3	0.175227
SKP2	-0.266735
SELO	0.300149
COL4A2	-0.222919
RTL1	0.338183
OR4K5	0.308389
DNAH11	-0.27579
NPAP1	-0.377584
NAPSA	0.196806
PRAMEF4	0.24056
ARHGAP5	-0.318881
NRXN3	-0.284368
CCDC108	0.308635
FAT4	0.202979
LEPR	0.34051
NLRP3	-0.285551
TRPC6	0.342209
PRDM2	-0.260157
CSNK1G3	0.255821
SALL3	0.249934
GNA11	-0.277727
BAI3	-0.247996
DDX54	-0.238101
GRM6	0.235375
ZNF117	0.299425
GPR158	-0.414964
TJP1	0.202247
SIGLEC12	0.311504
TMEM176B	-0.246453
FLG	-0.421554
MFSD6L	-0.250847
CD163L1	0.260029
MAGEC1	-0.299124
ROBO4	-0.242178
ASPM	0.234333
BFSP1	0.225373
HPN	0.265932
FPGS	0.226728
PPRC1	-0.242742
ACSM2A	-0.288501
OR2T2	0.292254
SIK2	0.244485
XIRP2	0.274737
TM9SF1	0.182741
COL1A2	0.406344
SCN3A	-0.331024
CACNA1H	-0.202194
MRC2	-0.19616
MAP2K1	0.24219
NRD1	0.164254
DENND2C	0.276192
RIC3	-0.243273
ZNF430	0.221633
GHR	0.177372
NUP205	0.334976
IL1RAPL1	0.253883
PAX7	0.213925
SPTA1	-0.314145
RBMX	-0.219265
SLC14A2	0.282189
EYS	0.32861
MAOB	0.301335
KIAA1841	0.200855
MYOZ3	0.298662
PCMTD1	-0.226981
KCNT1	0.255406
GRIK5	0.191241
C14orf166B	0.203839
ZFX	0.245584
SYNE1	0.249741
KIAA1109	-0.245929
DPRX	0.22486
GKN1	0.242369
HIVEP3	-0.262162
NES	-0.223878
FMO1	0.177703
FRAS1	-0.224149
SERPINH1	0.270476
XRCC1	0.233487
SALL4	-0.263314
2022-09-14	0.249397
CENPE	0.266232
OR4K14	-0.244007
TG	-0.255474
S100A3	-0.17949
SOX5	-0.255399
ZNF585A	-0.246259
SLITRK6	-0.154324
DNAAF1	0.25562
RHOA	0.2057
SLC29A2	0.229022
OR2J1	0.240313
SALL1	-0.262976
CELSR1	0.216074
ANK3	0.228742
CDH23	-0.287341
BRAF	0.195587
SCN1A	0.193285
FMN2	0.21888
NCAM2	0.257198
RP11-458D21.5	0.202644
ATG9A	0.193931
MYLK	-0.274131
NOTCH2NL	0.175539
OR1N2	0.230459
CAMSAP3	-0.255635
PLIN4	0.200101
SERPINB3	0.163932
MDGA1	0.212512
DNAH2	0.182454
WDR96	-0.215688
ANO10	-0.185298
MESP2	-0.187349
FAAH2	-0.199187
GABRA4	0.175048
PRMT2	0.171886
SCD	0.154653
CTR9	-0.154176
CATSPERB	0.14908
intercept	-0.674685
