# Supplementary material for: An enhanced genetic mutation-based model for predicting the efficacy of immune checkpoint inhibitors in patients with melanoma
Source: Front Oncol. 2023 Jan 17;12:1077477. doi: 10.3389/fonc.2022.1077477 (PMC9887306; doi:10.3389/fonc.2022.1077477)
Supplement: Supplementary file 7 [file Table_3.xlsx]

## Sheet: Hugo cohort
Table S3. The scores calculated by the DCB model for patients with melanoma from seven cohorts.
Patient_ID	Score	DCB	pDCB
Pt1	-2.14883	NDB	NDB
Pt2	2.79049	DCB	DCB
Pt3	1.76696	DCB	DCB
Pt4	1.28416	DCB	DCB
Pt5	0.980093	DCB	DCB
Pt6	0.963253	DCB	DCB
Pt7	-0.985753	NDB	NDB
Pt8	2.69104	DCB	DCB
Pt9	0.989853	DCB	DCB
Pt10	-0.959274	NDB	NDB
Pt12	-0.960815	NDB	NDB
Pt13	0.978461	DCB	DCB
Pt14	-1.01309	NDB	NDB
Pt15	0.97355	DCB	DCB
Pt18	1.00741	DCB	DCB
Pt19	1.08842	DCB	DCB
Pt20	-1.15071	NDB	NDB
Pt21	0.978325	DCB	DCB
Pt22	-0.963783	NDB	NDB
Pt23	-1.71939	NDB	NDB
Pt24	1.00982	DCB	DCB
Pt25	-1.08013	NDB	NDB
Pt27	3.82865	DCB	DCB
Pt28	0.969474	DCB	DCB
Pt29	-1.48867	NDB	NDB
Pt30	-1.81479	NDB	NDB
Pt31	-0.99124	NDB	NDB
Pt32	-1.59911	NDB	NDB
Pt33	0.925769	DCB	DCB
Pt34	0.891877	DCB	DCB
Pt35	0.983714	DCB	DCB
Pt36	-1.16469	NDB	NDB
Pt37	0.962121	DCB	DCB
Pt38	0.930361	DCB	DCB

## Sheet: Riaz cohort
Patient_ID	Score	DCB	pDCB
Pt11	-0.969107	NDB	NDB
Pt13	-0.941021	NDB	NDB
Pt18	0.983922	DCB	DCB
Pt24	-0.901665	NDB	NDB
Pt25	-0.913677	NDB	NDB
Pt27	-1.1585	NDB	NDB
Pt28	-0.922556	NDB	NDB
Pt29	-1.07872	NDB	NDB
Pt3	0.929199	DCB	DCB
Pt30	0.898892	DCB	DCB
Pt31	-0.930992	NDB	NDB
Pt44	0.995885	DCB	DCB
Pt5	-0.925702	NDB	NDB
Pt60	-0.932419	NDB	NDB
Pt62	-0.674685	NDB	NDB
Pt66	-0.947921	NDB	NDB
Pt7	2.11532	DCB	DCB
Pt72	0.995809	DCB	DCB
Pt8	-1.55931	NDB	NDB
Pt84	-0.952412	NDB	NDB
Pt9	-0.997934	NDB	NDB
Pt94	0.976356	DCB	DCB

## Sheet: Nathanson
Patient_ID	Score	DCB	pDCB
167	1.33774	DCB	DCB
1120	-0.984224	NDB	NDB
1494	1.26347	DCB	DCB
1867	-1.01067	NDB	NDB
2056	0.966401	DCB	DCB
2057	1.25631	DCB	DCB
2137	-1.08913	NDB	NDB
3156	-0.913655	NDB	NDB
3484	1.19413	DCB	DCB
3549	-0.984308	NDB	NDB
3665	0.959968	DCB	DCB
4018	-1.18017	NDB	NDB
4035	1.21636	DCB	DCB
4046	0.990751	DCB	DCB
4077	1.73443	DCB	DCB
4083	-1.61751	NDB	NDB
4091	0.953869	DCB	DCB
4092	1.0912	DCB	DCB
4744	1.1909	DCB	DCB
4880	1.86245	DCB	DCB
4885	2.26076	DCB	DCB
5784	-0.96804	NDB	NDB
6126	0.971602	DCB	DCB
6161	1.35629	DCB	DCB
6819	0.995062	DCB	DCB
6842	-0.950475	NDB	NDB
8727	-0.89395	NDB	NDB
9306	1.20028	DCB	DCB
9341	-0.954019	NDB	NDB
9765	-1.04164	NDB	NDB
12117	2.27408	DCB	DCB
22640	2.35821	DCB	DCB

## Sheet: Liu cohort
Patient_ID	Score	DCB	pDCB
Patient102	1.26327	DCB	DCB
Patient104	0.977026	DCB	DCB
Patient105	0.890787	DCB	DCB
Patient106	0.973182	DCB	DCB
Patient107	0.89012	DCB	DCB
Patient108	-0.941419	NDB	NDB
Patient110	-0.984164	NDB	NDB
Patient112	-0.98808	NDB	NDB
Patient116	-1.31325	NDB	NDB
Patient125	0.895644	DCB	DCB
Patient126	1.11554	DCB	DCB
Patient127	0.970487	DCB	DCB
Patient130	-0.95411	NDB	NDB
Patient131	1.02779	DCB	DCB
Patient132	0.949887	DCB	DCB
Patient133	-1.6029	NDB	NDB
Patient134	-0.967958	NDB	NDB
Patient135	0.996164	DCB	DCB
Patient136	-0.966136	NDB	NDB
Patient137	1.22236	DCB	DCB
Patient14	-0.900652	NDB	NDB
Patient140	-0.984369	NDB	NDB
Patient141	0.967472	DCB	DCB
Patient142	0.922675	DCB	DCB
Patient143	-1.00123	NDB	NDB
Patient144	1.62328	DCB	DCB
Patient145	0.979684	DCB	DCB
Patient146	1.18317	DCB	DCB
Patient147	0.992027	DCB	DCB
Patient148	1.41509	DCB	DCB
Patient149	1.2643	DCB	DCB
Patient150	0.89868	DCB	DCB
Patient154	0.939286	DCB	DCB
Patient155	-0.967994	NDB	NDB
Patient156	-0.973213	NDB	NDB
Patient157	-2.33931	NDB	NDB
Patient158	1.1746	DCB	DCB
Patient165	-1.51683	NDB	NDB
Patient166	0.889862	DCB	DCB
Patient167	-1.05311	NDB	NDB
Patient168	0.932835	DCB	DCB
Patient169	0.995194	DCB	DCB
Patient170	0.914143	DCB	DCB
Patient172	0.973508	DCB	DCB
Patient173	-0.982568	NDB	NDB
Patient179	0.985853	DCB	DCB
Patient18	-1.58807	NDB	NDB
Patient180	2.35539	DCB	DCB
Patient181	0.989103	DCB	DCB
Patient182	-1.06969	NDB	NDB
Patient183	-1.00466	NDB	NDB
Patient184	1.20192	DCB	DCB
Patient185	0.967113	DCB	DCB
Patient188	-0.922681	NDB	NDB
Patient189	0.878637	DCB	DCB
Patient191	0.999584	DCB	DCB
Patient193	1.29226	DCB	DCB
Patient196	-2.1028	NDB	NDB
Patient197	0.925441	DCB	DCB
Patient200	-1.18066	NDB	NDB
Patient201	-0.994654	NDB	NDB
Patient204	2.19183	DCB	DCB
Patient205	-0.946405	NDB	NDB
Patient23	-0.951571	NDB	NDB
Patient36	-0.968882	NDB	NDB
Patient37	-0.950475	NDB	NDB
Patient39	0.890982	DCB	DCB
Patient40	-1.40669	NDB	NDB
Patient43	0.917675	DCB	DCB
Patient46	0.993356	DCB	DCB
Patient47	-0.985174	NDB	NDB
Patient48	-0.956748	NDB	NDB
Patient51	0.997685	DCB	DCB
Patient55	0.948699	DCB	DCB
Patient67	-0.97101	NDB	NDB
Patient75	0.986127	DCB	DCB
Patient77	-0.900131	NDB	NDB
Patient78	-0.95043	NDB	NDB
Patient79	-1.11674	NDB	NDB
Patient8	0.944311	DCB	DCB
Patient9	-1.46494	NDB	NDB
Patient96	2.49958	DCB	DCB
Patient98	-0.959828	NDB	NDB
Patient99	0.973028	DCB	DCB

## Sheet: Miao cohort
Patient_ID	Score	DCB	pDCB
CR04885_T_N	1.23566	DCB	DCB
CR22640_T_N	1.41634	DCB	DCB
CR3665_T_N	1.03417	DCB	DCB
CR6126_T_N	0.971602	DCB	DCB
CR6161_T_N	0.992017	DCB	DCB
CR9306_T_N	0.976875	DCB	DCB
DFCI_MM_1-TP-NB-SM-BZRJ8-SM-BZRJC	0.966999	DCB	DCB
DFCI_MM_2-TP-NB-SM-BZRJA-SM-BZRJD	2.23658	DCB	DCB
LSD0167_T_N	1.18837	DCB	DCB
LSD2057_T_N	1.12003	DCB	DCB
LSD3484_T_N	0.975252	DCB	DCB
LSD4744_T_N	1.00688	DCB	DCB
LSD6819_T_N	0.995062	DCB	DCB
MEL-582186-TP-NB-SM-CN21Q-SM-CJP7T	0.957044	DCB	DCB
MEL-587761-TP-NB-SM-CN1ZV-SM-CJP7Q	0.955958	DCB	DCB
MEL-650366-TP-NB-SM-CN221-SM-CJP7U	-0.976918	NDB	NDB
MEL-682321-TP-NB-SM-CN21G-SM-CJP7S	0.971412	DCB	DCB
MEL-IPI_Pat02-TP-NB-SM-4DJZX-SM-4NFU4	1.01888	DCB	DCB
MEL-IPI_Pat03-TP-NB-SM-4DJZY-SM-4NFU5	-0.98796	NDB	NDB
MEL-IPI_Pat04-TP-NB-SM-4DJZZ-SM-4NFU6	0.978058	DCB	DCB
MEL-IPI_Pat06-TP-NB-SM-4DK12-SM-4NFU8	-1.17383	NDB	NDB
MEL-IPI_Pat07-TP-NB-SM-4DK13-SM-4NFU9	0.971644	DCB	DCB
MEL-IPI_Pat08-TP-NB-SM-4DK14-SM-4NFUA	-0.97359	NDB	NDB
MEL-IPI_Pat100-TP-NT-SM-53U2D-SM-53U4M	-1.39087	NDB	NDB
MEL-IPI_Pat101-TP-NT-SM-4CU6O-SM-53U4N	-0.968513	NDB	NDB
MEL-IPI_Pat103-TP-NT-SM-4CU6Q-SM-53U4P	0.978003	DCB	DCB
MEL-IPI_Pat104-TP-NT-SM-4CU6R-SM-53U4Q	0.926662	DCB	DCB
MEL-IPI_Pat105-TP-NT-SM-4CU6S-SM-53U4R	0.998134	DCB	DCB
MEL-IPI_Pat106-TP-NT-SM-4CU6T-SM-4MGPK	-0.91876	NDB	NDB
MEL-IPI_Pat11-TP-NB-SM-4DK17-SM-4NFUD	-0.991835	NDB	NDB
MEL-IPI_Pat110-TP-NT-SM-4CU6X-SM-4MGPO	-0.968915	NDB	NDB
MEL-IPI_Pat111-TP-NT-SM-4CU6Y-SM-4MGPP	-0.976092	NDB	NDB
MEL-IPI_Pat113-TP-NT-SM-53U2Q-SM-4MGPR	0.925033	DCB	DCB
MEL-IPI_Pat115-TP-NT-SM-5X2QS-SM-5X2RA	-0.98883	NDB	NDB
MEL-IPI_Pat117-TP-NT-SM-5X2QU-SM-5X2RC	0.987469	DCB	DCB
MEL-IPI_Pat118-TP-NT-SM-5X2QV-SM-5X2RD	-0.958529	NDB	NDB
MEL-IPI_Pat119-TP-NT-SM-7459N-SM-7459Q	-0.962822	NDB	NDB
MEL-IPI_Pat12-TP-NB-SM-7459O-SM-4NFUE	-0.949249	NDB	NDB
MEL-IPI_Pat121-TP-NT-SM-7459K-SM-5X2RG	-0.963186	NDB	NDB
MEL-IPI_Pat123-TP-NB-SM-5X2R1-SM-5VWHL	1.20455	DCB	DCB
MEL-IPI_Pat124-TP-NB-SM-7459L-SM-5VWHM	-0.991534	NDB	NDB
MEL-IPI_Pat126-TP-NB-SM-5X2R4-SM-5VWHO	1.05047	DCB	DCB
MEL-IPI_Pat127-TP-NB-SM-5X2R5-SM-5VWHP	-0.974564	NDB	NDB
MEL-IPI_Pat128-TP-NB-SM-5X2R6-SM-5VWHQ	-0.940865	NDB	NDB
MEL-IPI_Pat129-TP-NT-SM-5X2R7-SM-5X2RI	-1.27912	NDB	NDB
MEL-IPI_Pat13-TP-NB-SM-4DK19-SM-4NFUF	-0.972304	NDB	NDB
MEL-IPI_Pat132-TP-NB-SM-5VWJA-SM-5VWHR	2.04169	DCB	DCB
MEL-IPI_Pat133-TP-NB-SM-7A14Z-SM-5VWHS	-2.14227	NDB	NDB
MEL-IPI_Pat134-TP-NB-SM-5VWJC-SM-5VWHT	-0.945308	NDB	NDB
MEL-IPI_Pat135-TP-NB-SM-7A152-SM-5VWHU	-1.3817	NDB	NDB
MEL-IPI_Pat138-TP-NB-SM-7A155-SM-5VWHX	4.49291	DCB	DCB
MEL-IPI_Pat139-TP-NB-SM-5VWJH-SM-5VWHY	-1.4135	NDB	NDB
MEL-IPI_Pat14-TP-NB-SM-53U3C-SM-4NFUG	-0.941416	NDB	NDB
MEL-IPI_Pat140-TP-NB-SM-5VWJI-SM-5VWHZ	-0.977051	NDB	NDB
MEL-IPI_Pat143-TP-NB-SM-7A156-SM-5VWI3	-0.978811	NDB	NDB
MEL-IPI_Pat144-TP-NB-SM-7A157-SM-5VWI4	1.01466	DCB	DCB
MEL-IPI_Pat147-TP-NB-SM-7A158-SM-5VWI7	-0.999934	NDB	NDB
MEL-IPI_Pat148-TP-NB-SM-5VWJQ-SM-5VWI8	-0.950857	NDB	NDB
MEL-IPI_Pat15-TP-NB-SM-4DK1B-SM-4NFUH	-1.42296	NDB	NDB
MEL-IPI_Pat151-TP-NB-SM-7A15A-SM-5VWIB	-1.19498	NDB	NDB
MEL-IPI_Pat159-TP-NB-SM-5VWK2-SM-5VWIJ	-0.987587	NDB	NDB
MEL-IPI_Pat16-TP-NT-SM-53U3E-SM-53U5B	-1.09128	NDB	NDB
MEL-IPI_Pat160-TP-NB-SM-5VWK3-SM-5VWIK	-1.05227	NDB	NDB
MEL-IPI_Pat162-TP-NB-SM-7A15D-SM-5VWIM	-0.959052	NDB	NDB
MEL-IPI_Pat163-TP-NB-SM-5VWK6-SM-5VWIN	-0.981346	NDB	NDB
MEL-IPI_Pat167-TP-NB-SM-7A15H-SM-5VWIR	-0.97399	NDB	NDB
MEL-IPI_Pat17-TP-NB-SM-4DK1D-SM-4NFUJ	-0.996713	NDB	NDB
MEL-IPI_Pat170-TP-NB-SM-5VOAZ-SM-5VWIU	-1.84115	NDB	NDB
MEL-IPI_Pat171-TP-NB-SM-7A15J-SM-5VWIV	-1.43437	NDB	NDB
MEL-IPI_Pat174-TP-NB-SM-5VOB4-SM-5VWIY	0.983764	DCB	DCB
MEL-IPI_Pat18-TP-NT-SM-4DK1E-SM-53U5D	-1.06556	NDB	NDB
MEL-IPI_Pat21-TP-NT-SM-4DK1H-SM-53U5G	0.979283	DCB	DCB
MEL-IPI_Pat24-TP-NT-SM-4DK1K-SM-53U5J	0.933607	DCB	DCB
MEL-IPI_Pat27-TP-NB-SM-4DK1N-SM-4NFUT	-0.856681	NDB	NDB
MEL-IPI_Pat32-TP-NT-SM-53U3T-SM-53U67	-1.39261	NDB	NDB
MEL-IPI_Pat39-TP-NB-SM-4DK1Z-SM-4NFV6	0.895596	DCB	DCB
MEL-IPI_Pat41-TP-NT-SM-4DK22-SM-53U5O	-1.69694	NDB	NDB
MEL-IPI_Pat43-TP-NB-SM-4DK24-SM-4NFVA	-0.96658	NDB	NDB
MEL-IPI_Pat45-TP-NT-SM-4DK26-SM-53U5R	-0.974471	NDB	NDB
MEL-IPI_Pat46-TP-NT-SM-53U48-SM-53U5S	-1.91787	NDB	NDB
MEL-IPI_Pat47-TP-NT-SM-4DK28-SM-53U5U	0.993007	DCB	DCB
MEL-IPI_Pat49-TP-NT-SM-4DK2A-SM-53U5W	1.17479	DCB	DCB
MEL-IPI_Pat50-TP-NT-SM-53U69-SM-53U5X	-0.96055	NDB	NDB
MEL-IPI_Pat52-TP-NT-SM-4DK2D-SM-53U5Z	-0.963227	NDB	NDB
MEL-IPI_Pat54-TP-NB-SM-4DK2F-SM-4NFVL	-3.1523	NDB	NDB
MEL-IPI_Pat55-TP-NB-SM-4DK2G-SM-4NFVM	-1.00158	NDB	NDB
MEL-IPI_Pat56-TP-NB-SM-4DK2H-SM-4NFVN	-0.955246	NDB	NDB
MEL-IPI_Pat57-TP-NB-SM-4DK2I-SM-4NFVO	-1.07925	NDB	NDB
MEL-IPI_Pat58-TP-NB-SM-4DK2J-SM-4NFVP	-0.97471	NDB	NDB
MEL-IPI_Pat59-TP-NB-SM-4DK2K-SM-4NFVQ	-1.00708	NDB	NDB
MEL-IPI_Pat60-TP-NB-SM-4DK2L-SM-4NFVR	-1.06088	NDB	NDB
MEL-IPI_Pat61-TP-NB-SM-4DK2M-SM-4NFVS	-0.952412	NDB	NDB
MEL-IPI_Pat62-TP-NB-SM-4DK2N-SM-4NFVT	-1.7164	NDB	NDB
MEL-IPI_Pat64-TP-NB-SM-4DK2P-SM-4NFVV	-0.982397	NDB	NDB
MEL-IPI_Pat66-TP-NB-SM-4DK2R-SM-4NFVX	0.992887	DCB	DCB
MEL-IPI_Pat67-TP-NB-SM-4DK2S-SM-4NFVY	-0.971127	NDB	NDB
MEL-IPI_Pat71-TP-NB-SM-4DK2W-SM-4NFW3	-2.13086	NDB	NDB
MEL-IPI_Pat73-TP-NB-SM-4DK2Y-SM-4NFW5	0.967732	DCB	DCB
MEL-IPI_Pat74-TP-NB-SM-4DK2Z-SM-4NFW6	-1.14389	NDB	NDB
MEL-IPI_Pat76-TP-NB-SM-4DK32-SM-4NFW8	-0.979709	NDB	NDB
MEL-IPI_Pat77-TP-NT-SM-4DK33-SM-53U63	0.979301	DCB	DCB
MEL-IPI_Pat79-TP-NB-SM-53U2S-SM-4NFWB	1.22536	DCB	DCB
MEL-IPI_Pat80-TP-NT-SM-4DK36-SM-53U53	0.954481	DCB	DCB
MEL-IPI_Pat81-TP-NB-SM-4DK37-SM-4NFWD	-0.900807	NDB	NDB
MEL-IPI_Pat82-TP-NT-SM-4DK38-SM-53U55	-0.996526	NDB	NDB
MEL-IPI_Pat83-TP-NT-SM-53U2W-SM-53U56	-1.37397	NDB	NDB
MEL-IPI_Pat85-TP-NB-SM-53U2Y-SM-4NFWH	-0.980444	NDB	NDB
MEL-IPI_Pat86-TP-NT-SM-4DK3C-SM-53U59	0.884816	DCB	DCB
MEL-IPI_Pat87-TP-NT-SM-4DK3D-SM-53U5A	-0.911219	NDB	NDB
MEL-IPI_Pat90-TP-NB-SM-4DK3G-SM-4NFWM	1.06259	DCB	DCB
MEL-IPI_Pat98-TP-NT-SM-4CU6L-SM-53U4K	-1.17462	NDB	NDB
MEL-IPI_Pat99-TP-NT-SM-4CU6M-SM-53U4L	-0.999567	NDB	NDB
NR1867_T_N	-1.01067	NDB	NDB
NR2137_T_N	-0.982258	NDB	NDB
NR3549_T_N	-1.42231	NDB	NDB
NR4018_T_N	-1.18017	NDB	NDB
NR4083_T_N	-1.16571	NDB	NDB
NR9445_T_N	-1.18596	NDB	NDB
NR9765_T_N	-1.0128	NDB	NDB
PR12117_T_N	2.05958	DCB	DCB
PR4035_T_N	0.997482	DCB	DCB
PR4046_T_N	0.943011	DCB	DCB
PR4077_T_N	1.05402	DCB	DCB
PR4091_T_N	0.953869	DCB	DCB
PR4092_T_N	1.53554	DCB	DCB
SD1494_T_N	1.01547	DCB	DCB
SD2051_T_N	0.912739	DCB	DCB
SD2056_T_N	1.01013	DCB	DCB

## Sheet: Snyder cohort
Patient_ID	Score	DCB	pDCB
CR0095	-0.637244	DCB	NDB
CR04885	1.39062	DCB	DCB
CR06670	1.98565	DCB	DCB
CR1509	0.753182	DCB	DCB
CR22640	0.984953	DCB	DCB
CR3665	0.57873	DCB	DCB
CR4880	2.25535	DCB	DCB
CR6126	0.752722	DCB	DCB
CR6161	1.09297	DCB	DCB
CR7623	-1.15137	NDB	NDB
CR9306	1.53599	DCB	DCB
CR9699	3.66639	DCB	DCB
CRNR0244	0.590993	NDB	DCB
CRNR2472	1.28522	NDB	DCB
CRNR4941	-0.12734	NDB	NDB
LSD0167	1.43006	DCB	DCB
LSD2057	0.535121	DCB	DCB
LSD3484	1.19413	DCB	DCB
LSD4691	-1.01114	DCB	NDB
LSD4744	0.60644	DCB	DCB
LSD6819	0.995062	DCB	DCB
LSDNR1120	-0.693923	NDB	NDB
LSDNR1650	-0.704506	NDB	NDB
LSDNR3086	-0.704419	NDB	NDB
LSDNR9298	0.818451	NDB	DCB
NR1867	-0.76849	NDB	NDB
NR2137	-0.982258	NDB	NDB
NR3156	-1.10924	NDB	NDB
NR3549	-1.01818	NDB	NDB
NR4018	-1.18017	NDB	NDB
NR4045	0.790532	NDB	DCB
NR4083	-1.4415	NDB	NDB
NR4631	1.48185	NDB	DCB
NR4810	-0.352932	NDB	NDB
NR4949	0.760018	NDB	DCB
NR5784	-0.936208	NDB	NDB
NR6689	-0.674685	NDB	NDB
NR6721	-1.5365	NDB	NDB
NR6842	-0.674685	NDB	NDB
NR8727	-0.674685	NDB	NDB
NR8815	3.30552	NDB	DCB
NR9341	-0.4562	NDB	NDB
NR9449	0.445812	NDB	DCB
NR9521	0.253203	NDB	DCB
NR9705	-0.403778	NDB	NDB
NR9765	-1.0125	NDB	NDB
PR03803	-0.169933	NDB	NDB
PR12117	2.02343	DCB	DCB
PR4035	0.966621	DCB	DCB
PR4046	0.943011	DCB	DCB
PR4077	0.720561	DCB	DCB
PR4091	0.953869	DCB	DCB
PR4092	2.47062	DCB	DCB
SD1494	1.01547	DCB	DCB
SD2056	0.681517	DCB	DCB
SD5038	0.222665	NDB	DCB
SD5118	-0.674685	NDB	NDB
SD5934	-0.0593348	NDB	NDB
SD6336	1.3709	DCB	DCB
SD6494	2.44037	NDB	DCB
SD7357	-0.17901	NDB	NDB

## Sheet: Allen cohort
Patient_ID	Score	DCB	pDCB
Pat02	0.770978	DCB	DCB
Pat03	-0.733006	NDB	NDB
Pat04	0.643082	DCB	DCB
Pat06	-0.934842	NDB	NDB
Pat07	0.460106	DCB	DCB
Pat08	-0.686249	NDB	NDB
Pat100	-1.2136	NDB	NDB
Pat101	-0.479098	NDB	NDB
Pat103	0.632458	DCB	DCB
Pat104	0.250891	DCB	DCB
Pat105	0.269594	DCB	DCB
Pat106	-0.674685	NDB	NDB
Pat109	-1.41013	NDB	NDB
Pat11	0.087746	NDB	DCB
Pat110	-0.239718	NDB	NDB
Pat113	0.948634	DCB	DCB
Pat115	-0.98883	NDB	NDB
Pat117	0.799541	DCB	DCB
Pat118	-0.958529	NDB	NDB
Pat119	-0.507951	NDB	NDB
Pat121	-0.674685	NDB	NDB
Pat123	1.6025	DCB	DCB
Pat124	-1.75986	NDB	NDB
Pat126	0.678255	DCB	DCB
Pat127	-0.778403	NDB	NDB
Pat128	-0.444111	NDB	NDB
Pat129	-1.05498	NDB	NDB
Pat13	-1.16789	NDB	NDB
Pat130	-0.428952	NDB	NDB
Pat131	-0.276733	DCB	NDB
Pat132	1.22082	DCB	DCB
Pat133	-1.86648	NDB	NDB
Pat135	-0.438267	NDB	NDB
Pat138	3.04205	DCB	DCB
Pat139	-1.43662	NDB	NDB
Pat14	-0.745255	NDB	NDB
Pat140	-1.09183	NDB	NDB
Pat143	-0.60204	NDB	NDB
Pat147	0.00206201	NDB	DCB
Pat148	-0.783274	NDB	NDB
Pat15	-1.42296	NDB	NDB
Pat151	-1.81766	NDB	NDB
Pat159	0.502977	NDB	DCB
Pat16	-0.79004	NDB	NDB
Pat160	-0.674685	NDB	NDB
Pat162	-0.959052	NDB	NDB
Pat163	-0.727094	NDB	NDB
Pat165	-0.674685	NDB	NDB
Pat167	-0.973809	NDB	NDB
Pat17	-0.996713	NDB	NDB
Pat170	-1.19943	NDB	NDB
Pat171	-0.920944	NDB	NDB
Pat174	0.88956	DCB	DCB
Pat18	-1.06556	NDB	NDB
Pat19	-1.15471	NDB	NDB
Pat21	1.10529	DCB	DCB
Pat24	0.376519	DCB	DCB
Pat25	-0.674685	NDB	NDB
Pat27	-0.479098	NDB	NDB
Pat28	-1.98498	NDB	NDB
Pat32	-0.822739	NDB	NDB
Pat33	-0.470845	NDB	NDB
Pat36	-0.674685	NDB	NDB
Pat37	-0.0446314	NDB	NDB
Pat38	1.21806	DCB	DCB
Pat39	0.596472	DCB	DCB
Pat40	-0.674685	NDB	NDB
Pat41	-1.82028	NDB	NDB
Pat43	-0.750892	NDB	NDB
Pat44	-0.674685	NDB	NDB
Pat45	-0.796214	NDB	NDB
Pat46	-1.64207	NDB	NDB
Pat47	0.176208	DCB	DCB
Pat49	1.17479	DCB	DCB
Pat50	-0.557827	NDB	NDB
Pat54	-2.86487	NDB	NDB
Pat55	-1.00158	NDB	NDB
Pat56	-0.955246	NDB	NDB
Pat57	-1.40839	NDB	NDB
Pat58	-1.17456	NDB	NDB
Pat59	-0.619637	NDB	NDB
Pat60	-0.683295	NDB	NDB
Pat62	-2.30874	NDB	NDB
Pat63	0.164078	DCB	DCB
Pat64	-0.525885	NDB	NDB
Pat66	1.18334	DCB	DCB
Pat67	-0.971127	NDB	NDB
Pat70	-0.546496	NDB	NDB
Pat71	-1.73068	NDB	NDB
Pat73	0.66907	DCB	DCB
Pat74	-0.979961	NDB	NDB
Pat76	-0.979709	NDB	NDB
Pat77	0.743083	DCB	DCB
Pat78	-0.479098	NDB	NDB
Pat79	1.47327	DCB	DCB
Pat80	0.954481	DCB	DCB
Pat81	-1.09639	NDB	NDB
Pat82	-0.81453	NDB	NDB
Pat83	-0.952412	NDB	NDB
Pat85	-0.786238	NDB	NDB
Pat86	0.0631198	DCB	DCB
Pat88	0.299584	DCB	DCB
Pat90	0.479136	DCB	DCB
Pat92	-0.355801	NDB	NDB
Pat98	-1.17462	NDB	NDB
