# Supplementary material for: An enhanced genetic mutation-based model for predicting the efficacy of immune checkpoint inhibitors in patients with melanoma
Source: Front Oncol. 2023 Jan 17;12:1077477. doi: 10.3389/fonc.2022.1077477 (PMC9887306; doi:10.3389/fonc.2022.1077477)
Supplement: Supplementary file 8 [file Table_4.xlsx]

## Sheet: Melanoma without ICIs treatment
Table S4. The scores calculated by the DCB model for patients with melanoma without the treatment of ICI.
Patient ID	OS (days)	OS status	Score	pDCB
TCGA-BF-A1PV-01	13.8	0	0.0791631	DCB
TCGA-BF-A1Q0-01	16.8	0	0.833754	DCB
TCGA-D3-A1Q1-06	497.4	1	-0.674685	NDB
TCGA-D3-A1Q3-06	500.4	1	-1.1741	NDB
TCGA-D3-A1Q4-06	3363.3	0	0.440849	DCB
TCGA-D3-A1Q5-06	3378	1	0.729371	DCB
TCGA-D3-A1Q6-06	2155.2	1	0.129896	DCB
TCGA-D3-A1Q7-06	3638.4	0	-0.742074	NDB
TCGA-D3-A1Q8-06	842.7	1	-0.419061	NDB
TCGA-D3-A1Q9-06	948.3	1	-0.244765	NDB
TCGA-D3-A1QA-06	2295.3	0	-0.678223	NDB
TCGA-D3-A1QB-06	2478.9	0	-0.54573	NDB
TCGA-D3-A2J6-06	1302.6	1	0.0973442	DCB
TCGA-D3-A2J7-06	3094.8	1	-1.21869	NDB
TCGA-D3-A2J8-06	1965.9	1	-0.0104197	NDB
TCGA-D3-A2J9-06	713.4	1	-0.50178	NDB
TCGA-D3-A2JA-06	3467.7	0	-0.228565	NDB
TCGA-D3-A2JB-06	5042.7	1	-0.674685	NDB
TCGA-D3-A2JC-06	2097.9	0	-1.18601	NDB
TCGA-D3-A2JD-06	356.4	1	-1.0752	NDB
TCGA-D3-A2JF-06	1463.4	0	0.777903	DCB
TCGA-D3-A2JH-06	938.4	0	-1.52885	NDB
TCGA-D3-A2JK-06	363.3	1	0.0874499	DCB
TCGA-D3-A2JL-06	4685.4	0	-0.193967	NDB
TCGA-D3-A2JN-06	1995.3	1	-0.779469	NDB
TCGA-D3-A2JO-06	1526.7	0	0.392122	DCB
TCGA-D3-A2JP-06	1353	0	-0.203338	NDB
TCGA-D3-A3BZ-06	3469.8	0	-0.578701	NDB
TCGA-D3-A3C6-06	1741.8	1	-0.634292	NDB
TCGA-D3-A3C7-06	993.9	0	0.419465	DCB
TCGA-D3-A3C8-06	1024.2	0	-1.44593	NDB
TCGA-D3-A3CB-06	4985.4	0	0.470509	DCB
TCGA-D3-A3CC-06	2609.1	0	-0.210806	NDB
TCGA-D3-A3CE-06	1807.8	1	0.165826	DCB
TCGA-D3-A3CF-06	736.2	1	-0.440352	NDB
TCGA-D3-A3ML-06	415.5	1	0.727487	DCB
TCGA-D3-A3MO-06	279.3	1	0.587461	DCB
TCGA-D3-A3MR-06	3109.5	0	-1.61194	NDB
TCGA-D3-A3MU-06	808.2	0	-1.33718	NDB
TCGA-D3-A3MV-06	644.4	0	0.224596	DCB
TCGA-D3-A51E-06	4858.2	0	-2.00506	NDB
TCGA-D3-A51F-06	1311.6	0	-0.033929	NDB
TCGA-D3-A51H-06	1204.8	0	-1.39536	NDB
TCGA-D3-A51J-06	3959.1	0	-0.582248	NDB
TCGA-D3-A51K-06	551.7	0	-0.424944	NDB
TCGA-D3-A51N-06	300.9	0	-0.891359	NDB
TCGA-D3-A51R-06	1551.3	0	-1.53219	NDB
TCGA-D3-A51T-06	452.1	0	1.07182	DCB
TCGA-D3-A5GL-06	3328.5	0	-0.674685	NDB
TCGA-D3-A5GN-06	4085.4	0	1.15904	DCB
TCGA-D3-A5GO-06	4139.7	0	-1.22578	NDB
TCGA-D3-A5GR-06	4985.4	0	-0.356409	NDB
TCGA-D3-A5GS-06	222.9	0	0.260101	DCB
TCGA-D3-A5GU-06	3757.8	0	-0.452456	NDB
TCGA-D9-A148-06	4548.3	0	-0.553167	NDB
TCGA-D9-A149-06	1641	0	-0.157758	NDB
TCGA-D9-A1JW-06	109.5	0	-1.23651	NDB
TCGA-D9-A1JX-06	212.1	1	-0.901754	NDB
TCGA-D9-A3Z1-06	340.5	0	0.48024	DCB
TCGA-D9-A3Z3-06	96.6	0	-1.13814	NDB
TCGA-D9-A3Z4-01	116.4	0	-1.46505	NDB
TCGA-D9-A4Z2-01	91.8	0	-0.900652	NDB
TCGA-D9-A4Z3-01	102.6	0	0.745503	DCB
TCGA-D9-A4Z5-01	139.2	0	-0.62813	NDB
TCGA-DA-A1HV-06	1467.3	0	1.00752	DCB
TCGA-DA-A1HW-06	1081.5	1	-0.498933	NDB
TCGA-DA-A1HY-06	3517.2	0	-0.500859	NDB
TCGA-DA-A1I0-06	611.7	1	-0.151564	NDB
TCGA-DA-A1I1-06	5847.9	0	-0.604678	NDB
TCGA-DA-A1I2-06	5299.2	1	-0.0316852	NDB
TCGA-DA-A1I4-06	1078.5	1	0.293562	DCB
TCGA-DA-A1I5-06	3222	0	1.13524	DCB
TCGA-DA-A1I7-06	1836.6	0	-1.85564	NDB
TCGA-DA-A1I8-06	1618.5	1	-0.775857	NDB
TCGA-DA-A1IA-06	1978.5	1	-0.423225	NDB
TCGA-DA-A1IB-06	703.5	0	-0.734572	NDB
TCGA-DA-A1IC-06	2043.9	1	0.179072	DCB
TCGA-DA-A3F2-06	858.6	0	-0.674685	NDB
TCGA-DA-A3F3-06	314.7	1	0.648778	DCB
TCGA-DA-A3F5-06	6466.8	0	0.371249	DCB
TCGA-DA-A3F8-06	470.7	0	-1.38859	NDB
TCGA-EB-A1NK-01	603.9	0	-0.574583	NDB
TCGA-EB-A24C-01	623.7	0	-0.479098	NDB
TCGA-EB-A24D-01	297.9	0	0.0494068	DCB
TCGA-EB-A299-01	372.9	0	-0.0261672	NDB
TCGA-EB-A3HV-01	38.4	0	-0.912391	NDB
TCGA-EB-A3XB-01	402.6	0	-0.740755	NDB
TCGA-EB-A3XC-01	9	0	-0.9224	NDB
TCGA-EB-A3XD-01	424.2	0	-1.00402	NDB
TCGA-EB-A3XE-01	176.7	0	-0.479098	NDB
TCGA-EB-A3XF-01	273.3	0	-0.674685	NDB
TCGA-EB-A3Y6-01	15.9	0	-1.24888	NDB
TCGA-EB-A3Y7-01	0	0	0.750283	DCB
TCGA-EB-A41A-01	7.8	0	0.529583	DCB
TCGA-EB-A41B-01	3	0	-0.330798	NDB
TCGA-EB-A42Y-01	6	0	-0.399947	NDB
TCGA-EB-A42Z-01	435.3	0	0.0804667	DCB
TCGA-EB-A431-01	51.3	0	-0.424757	NDB
TCGA-EB-A44N-01	44.4	0	-0.196909	NDB
TCGA-EB-A44O-01	4.8	0	-1.55072	NDB
TCGA-EB-A44P-01	6.9	0	-1.14419	NDB
TCGA-EB-A44Q-06	27.6	0	-0.674685	NDB
TCGA-EB-A44R-06	304.8	0	-0.674685	NDB
TCGA-EB-A4IQ-01	11.7	0	-0.674685	NDB
TCGA-EB-A4XL-01	0	0	-0.674685	NDB
TCGA-EB-A553-01	12.9	0	0.612954	DCB
TCGA-EB-A5FP-01	6	0	-0.674685	NDB
TCGA-EE-A17X-06	895.2	1	-1.07895	NDB
TCGA-EE-A17Y-06	817.2	1	-1.01033	NDB
TCGA-EE-A17Z-06	259.5	1	-0.429101	NDB
TCGA-EE-A180-06	2850.9	1	0.814919	DCB
TCGA-EE-A181-06	1012.5	1	2.05279	DCB
TCGA-EE-A182-06	441	1	-0.344928	NDB
TCGA-EE-A183-06	806.4	1	1.64599	DCB
TCGA-EE-A184-06	2045.7	1	-0.971568	NDB
TCGA-EE-A185-06	147.9	1	0.289227	DCB
TCGA-EE-A20B-06	3291	0	-0.10471	NDB
TCGA-EE-A20C-06	4539.6	1	-0.151446	NDB
TCGA-EE-A20F-06	2367.3	0	-1.12781	NDB
TCGA-EE-A20H-06	5050.8	1	0.894583	DCB
TCGA-EE-A20I-06	406.5	1	-0.4814	NDB
TCGA-EE-A29A-06	1900.8	1	0.643965	DCB
TCGA-EE-A29B-06	2419.8	0	-0.821721	NDB
TCGA-EE-A29C-06	1435.8	0	0.0200116	DCB
TCGA-EE-A29D-06	419.4	1	-0.417715	NDB
TCGA-EE-A29E-06	1189.2	0	1.16044	DCB
TCGA-EE-A29G-06	2162.1	1	-0.531847	NDB
TCGA-EE-A29H-06	966	0	-1.53985	NDB
TCGA-EE-A29L-06	77.1	1	1.19026	DCB
TCGA-EE-A29M-06	1331.4	0	0.28821	DCB
TCGA-EE-A29N-06	557.7	1	-1.59264	NDB
TCGA-EE-A29P-06	1693.5	0	-0.327002	NDB
TCGA-EE-A29Q-06	1121.1	0	-0.304908	NDB
TCGA-EE-A29R-06	434.1	0	0.0924023	DCB
TCGA-EE-A29S-06	1677.6	0	2.09004	DCB
TCGA-EE-A29T-06	10384.5	0	-0.674685	NDB
TCGA-EE-A29V-06	776.7	1	0.679471	DCB
TCGA-EE-A29W-06	5148.3	0	-0.137794	NDB
TCGA-EE-A29X-06	537.9	1	-0.569837	NDB
TCGA-EE-A2A0-06	1405.2	1	0.21181	DCB
TCGA-EE-A2A1-06	2369.4	0	-0.700568	NDB
TCGA-EE-A2A2-06	733.2	0	0.331779	DCB
TCGA-EE-A2A5-06	1178.4	1	0.522408	DCB
TCGA-EE-A2A6-06	1763.4	0	-1.58317	NDB
TCGA-EE-A2GB-06	1427.1	0	-0.087113	NDB
TCGA-EE-A2GC-06	1297.8	0	2.30646	DCB
TCGA-EE-A2GD-06	9441	0	0.24934	DCB
TCGA-EE-A2GE-06	4079.7	0	-0.354296	NDB
TCGA-EE-A2GH-06	5463.3	0	-0.347301	NDB
TCGA-EE-A2GI-06	677.1	0	1.83638	DCB
TCGA-EE-A2GJ-06	2681.4	0	-0.0131982	NDB
TCGA-EE-A2GK-06	1642.2	0	-0.674685	NDB
TCGA-EE-A2GL-06	1650.9	0	-0.948983	NDB
TCGA-EE-A2GM-06	2265.9	0	0.507936	DCB
TCGA-EE-A2GN-06	2729.7	0	-0.643932	NDB
TCGA-EE-A2GO-06	3060.3	0	1.45233	DCB
TCGA-EE-A2GP-06	416.4	1	0.244151	DCB
TCGA-EE-A2GR-06	429.3	0	1.15219	DCB
TCGA-EE-A2GS-06	1668.9	0	0.131613	DCB
TCGA-EE-A2GT-06	587.1	0	1.00388	DCB
TCGA-EE-A2GU-06	2015.1	0	-0.0418233	NDB
TCGA-EE-A2M5-06	650.4	1	1.93749	DCB
TCGA-EE-A2M6-06	3879.3	0	0.0996882	DCB
TCGA-EE-A2M7-06	864.6	1	-0.793243	NDB
TCGA-EE-A2M8-06	593.1	1	-0.477336	NDB
TCGA-EE-A2MC-06	1846.5	1	0.756942	DCB
TCGA-EE-A2MD-06	1419	1	-0.989318	NDB
TCGA-EE-A2ME-06	3099.6	1	-0.479098	NDB
TCGA-EE-A2MG-06	3096.6	1	-0.441722	NDB
TCGA-EE-A2MH-06	509.1	1	-0.137066	NDB
TCGA-EE-A2MI-06	6142.2	1	1.36802	DCB
TCGA-EE-A2MJ-06	2888.4	1	0.799248	DCB
TCGA-EE-A2MK-06	4345.2	0	0.0428426	DCB
TCGA-EE-A2ML-06	6093.9	0	0.145308	DCB
TCGA-EE-A2MM-06	5038.8	1	-1.12214	NDB
TCGA-EE-A2MN-06	1427.1	1	-0.42087	NDB
TCGA-EE-A2MP-06	7462.5	0	-0.73734	NDB
TCGA-EE-A2MQ-06	1297.8	1	0.0185492	DCB
TCGA-EE-A2MR-06	3108.6	0	-1.7672	NDB
TCGA-EE-A2MS-06	4095.3	0	-0.648253	NDB
TCGA-EE-A2MT-06	1248.3	0	-0.725363	NDB
TCGA-EE-A2MU-06	1598.7	0	0.24752	DCB
TCGA-EE-A3AA-06	3731.4	0	-0.262841	NDB
TCGA-EE-A3AB-06	3684	0	0.93365	DCB
TCGA-EE-A3AC-06	775.8	0	-0.767566	NDB
TCGA-EE-A3AD-06	110.4	0	0.427077	DCB
TCGA-EE-A3AE-06	802.2	0	-0.653185	NDB
TCGA-EE-A3AF-06	414.6	1	0.021285	DCB
TCGA-EE-A3AG-06	704.7	0	-0.108995	NDB
TCGA-EE-A3AH-06	4165.5	1	-1.28671	NDB
TCGA-EE-A3J5-06	1109.1	1	0.114622	DCB
TCGA-EE-A3J8-06	1030.2	1	-0.674813	NDB
TCGA-EE-A3JH-06	3054.3	0	-0.0654982	NDB
TCGA-ER-A193-06	942.3	1	2.25715	DCB
TCGA-ER-A194-01	1336.2	1	-0.327728	NDB
TCGA-ER-A195-06	1063.8	1	-0.570674	NDB
TCGA-ER-A196-01	469.8	0	-0.674685	NDB
TCGA-ER-A197-06	417.3	1	-0.453624	NDB
TCGA-ER-A198-06	1522.8	1	-0.490654	NDB
TCGA-ER-A199-06	275.4	1	-1.53921	NDB
TCGA-ER-A19A-06	2334	0	0.157516	DCB
TCGA-ER-A19B-06	2953.5	1	-0.257924	NDB
TCGA-ER-A19C-06	1467.3	1	-0.538857	NDB
TCGA-ER-A19D-06	378	1	-0.801563	NDB
TCGA-ER-A19E-06	390.9	1	-0.297892	NDB
TCGA-ER-A19F-06	791.4	1	0.650196	DCB
TCGA-ER-A19G-06	8072.4	0	-1.78409	NDB
TCGA-ER-A19H-06	4572.9	1	-0.0878345	NDB
TCGA-ER-A19J-06	192.3	1	-1.06878	NDB
TCGA-ER-A19K-01	462.9	1	1.28472	DCB
TCGA-ER-A19L-06	3934.5	1	-0.588866	NDB
TCGA-ER-A19M-06	1832.7	1	-0.230882	NDB
TCGA-ER-A19N-06	1322.4	0	0.525081	DCB
TCGA-ER-A19P-06	4865.1	1	0.682116	DCB
TCGA-ER-A19Q-06	1527.6	1	-0.0828551	NDB
TCGA-ER-A19S-06	1098.3	0	-0.680363	NDB
TCGA-ER-A1A1-06	2400.9	0	-0.207716	NDB
TCGA-ER-A2NB-01	478.5	0	-0.584061	NDB
TCGA-ER-A2NC-06	1321.5	1	-0.150084	NDB
TCGA-ER-A2ND-06	700.8	1	-0.546916	NDB
TCGA-ER-A2NF-01	490.5	0	-0.674685	NDB
TCGA-ER-A2NG-06	938.4	0	-0.234788	NDB
TCGA-ER-A2NH-06	962.1	0	-0.395621	NDB
TCGA-ER-A3ES-06	7415.1	1	-1.23975	NDB
TCGA-ER-A3ET-06	2410.8	0	-1.20041	NDB
TCGA-ER-A3PL-06	996.6	0	-0.225916	NDB
TCGA-FR-A2OS-01	363.3	1	-0.42475	NDB
TCGA-FR-A3R1-01	303	0	-0.156592	NDB
TCGA-FR-A3YN-06	2415.9	0	-0.316864	NDB
TCGA-FR-A44A-06	4820.7	0	-1.26194	NDB
TCGA-FS-A1YW-06	6511.2	1	-0.828861	NDB
TCGA-FS-A1YX-06	1458.6	1	-0.479098	NDB
TCGA-FS-A1YY-06	6861.6	1	-0.331776	NDB
TCGA-FS-A1Z0-06	6081.9	1	-1.63039	NDB
TCGA-FS-A1Z3-06	627.6	1	-0.266216	NDB
TCGA-FS-A1Z4-06	842.7	1	-0.270404	NDB
TCGA-FS-A1Z7-06	232.8	1	-0.641455	NDB
TCGA-FS-A1ZA-06	831	1	-0.666646	NDB
TCGA-FS-A1ZB-06	1466.4	1	-0.375801	NDB
TCGA-FS-A1ZC-06	10727.1	1	-0.172091	NDB
TCGA-FS-A1ZD-06	1606.5	1	-1.0337	NDB
TCGA-FS-A1ZE-06	1209	0	-1.20603	NDB
TCGA-FS-A1ZF-06	463.8	1	-0.398258	NDB
TCGA-FS-A1ZG-06	291	1	-0.497312	NDB
TCGA-FS-A1ZH-06	981.9	1	-0.479098	NDB
TCGA-FS-A1ZJ-06	1422	1	-0.442114	NDB
TCGA-FS-A1ZK-06	718.5	1	0.228808	DCB
TCGA-FS-A1ZM-06	3039.6	0	-0.933709	NDB
TCGA-FS-A1ZN-01	720.3	1	0.0187969	DCB
TCGA-FS-A1ZP-06	2243.1	1	-0.912037	NDB
TCGA-FS-A1ZQ-06	4008.6	1	-0.312914	NDB
TCGA-FS-A1ZR-06	342.3	1	-0.156283	NDB
TCGA-FS-A1ZS-06	4465.5	0	-0.745137	NDB
TCGA-FS-A1ZT-06	1595.7	0	-0.130867	NDB
TCGA-FS-A1ZU-06	797.4	1	-0.674685	NDB
TCGA-FS-A1ZW-06	1485.3	0	-0.0865828	NDB
TCGA-FS-A1ZY-06	812.1	1	-0.236953	NDB
TCGA-FS-A1ZZ-06	811.2	1	0.631555	DCB
TCGA-FS-A4F0-06	2334.9	0	-0.053775	NDB
TCGA-FS-A4F2-06	1504.8	1	-0.674685	NDB
TCGA-FS-A4F4-06	2001.3	1	-0.0269919	NDB
TCGA-FS-A4F5-06	862.5	1	1.14337	DCB
TCGA-FS-A4F8-06	5247.9	1	-0.492348	NDB
TCGA-FS-A4F9-06	372.9	0	-0.637966	NDB
TCGA-FS-A4FB-06	802.2	1	0.0849105	DCB
TCGA-FS-A4FC-06	1484.1	0	-0.805895	NDB
TCGA-FS-A4FD-06	2337.9	0	0.968832	DCB
TCGA-FW-A3I3-06	6	0	-1.1316	NDB
TCGA-FW-A3R5-06	689.7	0	3.28649	DCB
TCGA-FW-A3TU-06	1427.1	0	-0.0551825	NDB
TCGA-FW-A3TV-06	0	0	0.692198	DCB
TCGA-FW-A5DX-01	60.3	0	-0.844685	NDB
TCGA-GF-A2C7-01	20.7	0	-0.00138137	NDB
TCGA-GF-A3OT-06	297	0	-0.158101	NDB
TCGA-GF-A4EO-06	217.2	0	-0.393969	NDB
TCGA-GN-A262-06	3615.9	0	-0.028577	NDB
TCGA-GN-A263-01	460.8	1	0.429851	DCB
TCGA-GN-A264-06	3539.7	1	-0.490332	NDB
TCGA-GN-A265-06	2543.1	0	-0.0426222	NDB
TCGA-GN-A266-06	303	1	1.68249	DCB
TCGA-GN-A267-06	1933.2	1	-1.63069	NDB
TCGA-GN-A268-06	1884	1	-0.814841	NDB
TCGA-GN-A269-01	167.7	1	-1.10515	NDB
TCGA-GN-A26A-06	975	1	-0.837083	NDB
TCGA-GN-A26C-01	810.3	1	-2.94167	NDB
TCGA-GN-A26D-06	1188.3	0	-0.426778	NDB
TCGA-IH-A3EA-01	517.2	0	1.11779	DCB
