# Supplementary material for: An enhanced genetic mutation-based model for predicting the efficacy of immune checkpoint inhibitors in patients with melanoma
Source: Front Oncol. 2023 Jan 17;12:1077477. doi: 10.3389/fonc.2022.1077477 (PMC9887306; doi:10.3389/fonc.2022.1077477)
Supplement: Supplementary file 9 [file Table_5.xlsx]

## Sheet: Lung cancer
Table S5. The scores calculated by the DCB model for patients with lung cancer and ccRCC treated with ICI.
Patient ID	PFS (days)	PFS status	Score	pDCB	Dataset
F17120989176-KY438-VS-B17120989347-KY438	43	1	1.60054	DCB	Fang cohort
F17120989180-KY438-VS-B17122392273-KY438	35	1	-1.6275	NDB	Fang cohort
F17120989185-KY438-VS-B17122392277-KY438	76	1	-0.610083	NDB	Fang cohort
F17120989186-KY438-VS-D180312105527-KY438	15	1	-0.0713117	NDB	Fang cohort
F17120989191-KY438-VS-B17121390134-KY438	226	1	0.05932	DCB	Fang cohort
F17120989196-KY438-VS-B17120989366-KY438	53	1	0.218076	DCB	Fang cohort
F17120989197-KY438-VS-B17120989368-KY438	51	1	-1.88796	NDB	Fang cohort
F17120989200-KY438-VS-B17121390123-KY438	378	1	-0.396258	NDB	Fang cohort
F17120989201-KY438-VS-B17120989370-KY438	160	1	-0.177558	NDB	Fang cohort
F17120989205-KY438-VS-B17121390124-KY438	889	0	-0.158227	NDB	Fang cohort
F17120989208-KY438-VS-B17122392275-KY438	38	1	-0.15301	NDB	Fang cohort
F17120989211-KY438-VS-B17120989378-KY438	26	1	0.130423	DCB	Fang cohort
F17120989212-KY438-VS-B17121390125-KY438	91	1	-0.788556	NDB	Fang cohort
F17120989215-KY438-VS-B17120989381-KY438	42	1	-0.701997	NDB	Fang cohort
F17120989221-KY438-VS-B17120989388-KY438	61	1	-1.03701	NDB	Fang cohort
F17120989224-KY438-VS-B17120989393-KY438	194	1	0.236115	DCB	Fang cohort
F17120989226-KY438-VS-B17120989398-KY438	18	1	-1.03583	NDB	Fang cohort
F17120989227-KY438-VS-B17120989399-KY438	63	1	0.533913	DCB	Fang cohort
F17120989228-KY438-VS-B17120989401-KY438	61	1	-0.253943	NDB	Fang cohort
F17120989229-KY438-VS-B17120989402-KY438	247	1	-0.631592	NDB	Fang cohort
F17120989243-KY438-VS-B17122392295-KY438	161	1	0.0159189	DCB	Fang cohort
F17120989248-KY438-VS-B17122392285-KY438	256	1	-0.6475	NDB	Fang cohort
F17120989250-KY438-VS-B17122392287-KY438	34	1	-1.89918	NDB	Fang cohort
F17120989256-KY438-VS-B17120989428-KY438	673	1	0.354095	DCB	Fang cohort
F17120989257-KY438-VS-B17120989429-KY438	130	1	-0.174153	NDB	Fang cohort
F17120989258-KY438-VS-B17120989430-KY438	110	1	-0.859966	NDB	Fang cohort
F17120989267-KY438-VS-B17120989441-KY438	60	1	0.791683	DCB	Fang cohort
F17120989268-KY438-VS-B17120989442-KY438	51	1	-1.22609	NDB	Fang cohort
F17120989270-KY438-VS-B17120989445-KY438	60	1	0.179499	DCB	Fang cohort
F17120989277-KY438-VS-B17120989452-KY438	63	1	-0.674685	NDB	Fang cohort
F17120989280-KY438-VS-B17120989458-KY438	54	1	-1.20272	NDB	Fang cohort
F17120989282-KY438-VS-B17120989460-KY438	32	1	-0.359531	NDB	Fang cohort
F17120989286-KY438-VS-D180312105535-KY438	60	1	0.261117	DCB	Fang cohort
F17120989294-KY438-VS-D180312105536-KY438	63	1	-0.669299	NDB	Fang cohort
F17120989295-KY438-VS-D180312105525-KY438	125	1	-0.17517	NDB	Fang cohort
F17120989306-KY438-VS-B17120989482-KY438	466	0	0.165188	DCB	Fang cohort
F17120989315-KY438-VS-B17120989492-KY438	63	1	-1.06279	NDB	Fang cohort
F17120989317-KY438-VS-B17120989494-KY438	372	1	-0.600271	NDB	Fang cohort
F17120989318-KY438-VS-B17120989433-KY438	40	1	0.334174	DCB	Fang cohort
T17121390162-KY438-VS-B17120989472-KY438	252	1	-0.43466	NDB	Fang cohort
T17121390164-KY438-VS-D180312105533-KY438	63	1	-0.335465	NDB	Fang cohort
T17121390175-KY438-VS-B17120989466-KY438	401	1	-0.960236	NDB	Fang cohort
T17121390176-KY438-VS-B17120989465-KY438	50	1	-1.1377	NDB	Fang cohort
T17121390183-KY438-VS-B17120989454-KY438	129	1	-0.62879	NDB	Fang cohort
T17121390184-KY438-VS-B17120989457-KY438	127	1	0.58356	DCB	Fang cohort
T17121390187-KY438-VS-B17120989461-KY438	51	1	0.81253	DCB	Fang cohort
T17121390189-KY438-VS-B17120989463-KY438	189	1	-0.608052	NDB	Fang cohort
T17121390193-KY438-VS-B17120989450-KY438	637	0	-0.573304	NDB	Fang cohort
T17121390195-KY438-VS-B17120989448-KY438	63	1	0.170077	DCB	Fang cohort
T17121390197-KY438-VS-B17120989436-KY438	57	1	-0.674685	NDB	Fang cohort
T17121390198-KY438-VS-B17120989440-KY438	50	1	-0.182961	NDB	Fang cohort
T17121390202-KY438-VS-B17120989490-KY438	130	1	-0.187082	NDB	Fang cohort
T17121390203-KY438-VS-B17120989493-KY438	64	1	0.803288	DCB	Fang cohort
T17121390205-KY438-VS-B17120989435-KY438	65	1	0.0371496	DCB	Fang cohort
T17121390207-KY438-VS-B17120989417-KY438	33	1	-0.0213584	NDB	Fang cohort
T17121390210-KY438-VS-B17120989496-KY438	333	1	1.37946	DCB	Fang cohort
T17121390211-KY438-VS-B17120989407-KY438	63	1	-0.674685	NDB	Fang cohort
T17121390212-KY438-VS-B17120989412-KY438	315	1	-1.14819	NDB	Fang cohort
T17121390214-KY438-VS-B17120989394-KY438	56	1	-0.959052	NDB	Fang cohort
T17121390220-KY438-VS-B17120989425-KY438	126	0	-0.573123	NDB	Fang cohort
T17121390227-KY438-VS-B17120989414-KY438	674	1	1.93216	DCB	Fang cohort
T17121390228-KY438-VS-B17120989437-KY438	332	1	-0.471706	NDB	Fang cohort
T17121390229-KY438-VS-B17120989438-KY438	40	1	-0.335465	NDB	Fang cohort
T17121390230-KY438-VS-B17120989456-KY438	174	1	-0.402863	NDB	Fang cohort
T17121390231-KY438-VS-B17121390128-KY438	55	1	0.0944724	DCB	Fang cohort
T17121390232-KY438-VS-B17121390137-KY438	108	1	1.67112	DCB	Fang cohort
T17121390235-KY438-VS-B17121390140-KY438	35	1	-0.937154	NDB	Fang cohort
T17121390239-KY438-VS-D180312105532-KY438	65	1	-0.533347	NDB	Fang cohort
T17121390240-KY438-VS-D180312105537-KY438	503	0	0.0180608	DCB	Fang cohort
1	42.381	1	-0.674685	NDB	Gettinger cohort
2	204.024	1	-0.0833371	NDB	Gettinger cohort
3	44.352	0	-0.876879	NDB	Gettinger cohort
4	113.346	1	0.208099	DCB	Gettinger cohort
5	226.695	1	-0.955191	NDB	Gettinger cohort
6	111.375	1	0.196646	DCB	Gettinger cohort
7	1158.11	0	-0.771115	NDB	Gettinger cohort
8	89.691	1	0.0200654	DCB	Gettinger cohort
9	232.608	1	-0.876879	NDB	Gettinger cohort
10	162.627	1	0.231648	DCB	Gettinger cohort
11	234.579	1	-0.897604	NDB	Gettinger cohort
12	784.56	0	0.410293	DCB	Gettinger cohort
13	718.521	1	-0.127553	NDB	Gettinger cohort
14	50.268	1	-0.867473	NDB	Gettinger cohort
15	0.987	0	0.147798	DCB	Gettinger cohort
16	109.404	1	-0.674685	NDB	Gettinger cohort
17	362.709	1	-0.674685	NDB	Gettinger cohort
18	891.993	0	-0.161998	NDB	Gettinger cohort
19	863.409	0	0.816445	DCB	Gettinger cohort
20	43.368	1	0.43864	DCB	Gettinger cohort
21	647.556	0	0.115032	DCB	Gettinger cohort
22	74.907	1	-0.440352	NDB	Gettinger cohort
23	239.508	1	-1.83556	NDB	Gettinger cohort
24	68.007	1	-0.695831	NDB	Gettinger cohort
25	664.311	1	0.242954	DCB	Gettinger cohort
26	690	0	0.538553	DCB	Gettinger cohort
27	123.204	1	-1.85435	NDB	Gettinger cohort
28	511.539	1	-0.829486	NDB	Gettinger cohort
29	77.865	1	-0.906277	NDB	Gettinger cohort
30	635.73	0	-0.475758	NDB	Gettinger cohort
31	69.978	1	-0.488512	NDB	Gettinger cohort
32	569.691	0	-0.393815	NDB	Gettinger cohort
33	648.543	0	-0.733931	NDB	Gettinger cohort
34	670.2	0	-0.674685	NDB	Gettinger cohort
35	69.978	1	-0.920614	NDB	Gettinger cohort
36	400.164	1	-0.514783	NDB	Gettinger cohort
37	570.678	0	-0.0667259	NDB	Gettinger cohort
38	234.579	1	-0.311733	NDB	Gettinger cohort
39	0.9	0	-0.674685	NDB	Gettinger cohort
40	243.45	1	-2.21363	NDB	Gettinger cohort
41	406.077	0	1.96857	DCB	Gettinger cohort
42	118.275	1	-0.674685	NDB	Gettinger cohort
43	152.772	1	-1.60893	NDB	Gettinger cohort
44	9.855	1	-0.556666	NDB	Gettinger cohort
45	67.023	1	-0.439641	NDB	Gettinger cohort
46	99.549	1	0.00434139	DCB	Gettinger cohort
47	63.081	1	-2.09767	NDB	Gettinger cohort
48	68.994	0	-0.674685	NDB	Gettinger cohort
49	349.896	1	-0.679579	NDB	Gettinger cohort
50	318.357	1	-0.425548	NDB	Gettinger cohort
51	897.906	0	-2.2914	NDB	Gettinger cohort
52	909.732	0	-1.07172	NDB	Gettinger cohort
53	41.397	1	0.764503	DCB	Gettinger cohort
54	154.743	1	-0.057066	NDB	Gettinger cohort
55	63.081	1	-0.663667	NDB	Gettinger cohort
56	195.153	1	-0.832569	NDB	Gettinger cohort
57	61.11	1	-0.855462	NDB	Gettinger cohort
58	56.181	1	-0.674685	NDB	Gettinger cohort
59	69.978	1	-1.22321	NDB	Gettinger cohort
60	729.363	0	-0.0279476	NDB	Gettinger cohort
61	51.252	1	-2.00459	NDB	Gettinger cohort
62	689.937	1	0.475535	DCB	Gettinger cohort
63	656.427	0	-0.674685	NDB	Gettinger cohort
64	601.233	0	-0.674685	NDB	Gettinger cohort
65	142.917	0	-0.674685	NDB	Gettinger cohort
66	0.987	0	-1.00404	NDB	Gettinger cohort
67	75.894	1	-0.674685	NDB	Gettinger cohort
68	238.521	1	-0.141244	NDB	Gettinger cohort
69	78.849	1	-1.0596	NDB	Gettinger cohort
70	38.439	1	-0.916485	NDB	Gettinger cohort
71	105.462	1	-0.674685	NDB	Gettinger cohort
72	68.994	1	-0.890563	NDB	Gettinger cohort
73	493.8	0	0.0141518	DCB	Gettinger cohort
74	239.508	1	-0.697864	NDB	Gettinger cohort
75	446.49	0	0.540426	DCB	Gettinger cohort
3	843	1	-0.987404	NDB	Jung cohort
20	34	1	-0.285166	NDB	Jung cohort
258	119	1	-0.674685	NDB	Jung cohort
378	412	0	-0.928327	NDB	Jung cohort
488	48	1	-1.68523	NDB	Jung cohort
541	36	1	-0.633899	NDB	Jung cohort
573	45	1	-1.03916	NDB	Jung cohort
618	41	1	-0.445752	NDB	Jung cohort
658	32	1	-0.49223	NDB	Jung cohort
678	673	0	-1.7275	NDB	Jung cohort
700	41	1	-0.993566	NDB	Jung cohort
720	122	1	-1.26685	NDB	Jung cohort
756	45	1	-1.0787	NDB	Jung cohort
825	43	1	-0.808012	NDB	Jung cohort
830	88	1	-0.164649	NDB	Jung cohort
947	618	0	-0.99256	NDB	Jung cohort
990	95	1	-0.674685	NDB	Jung cohort
1017	38	1	-0.624282	NDB	Jung cohort
1066	23	1	-0.674685	NDB	Jung cohort
1079	174	1	-0.680418	NDB	Jung cohort
1104	29	1	-0.824553	NDB	Jung cohort
1145	73	1	-0.333655	NDB	Jung cohort
1155	34	1	-2.37508	NDB	Jung cohort
1164	11	1	-0.921375	NDB	Jung cohort
1203	25	1	-0.532682	NDB	Jung cohort
1208	28	1	-0.0143358	NDB	Jung cohort
1250	28	1	-0.932927	NDB	Jung cohort
1297	315	1	-0.425663	NDB	Jung cohort
1322	33	1	-0.501435	NDB	Jung cohort
1327	205	0	-1.43308	NDB	Jung cohort
1337	65	1	-0.615067	NDB	Jung cohort
1352	250	0	0.0958773	DCB	Jung cohort
1358	257	1	-0.772933	NDB	Jung cohort
1401	28	1	-0.674685	NDB	Jung cohort
1412	3	1	0.434024	DCB	Jung cohort
1425	59	1	-0.586773	NDB	Jung cohort
1443	53	1	0.495543	DCB	Jung cohort
1456	225	0	-0.215099	NDB	Jung cohort
1490	27	1	-1.14606	NDB	Jung cohort
1508	65	1	-0.674685	NDB	Jung cohort
1510	324	0	-0.615613	NDB	Jung cohort
1528	279	0	-1.52172	NDB	Jung cohort
1554	37	1	-0.674685	NDB	Jung cohort
1589	119	1	1.16512	DCB	Jung cohort
1619	82	1	-0.674685	NDB	Jung cohort
1637	78	1	0.143664	DCB	Jung cohort
1708	168	1	-1.26637	NDB	Jung cohort
1751	145	1	-0.477511	NDB	Jung cohort
1778	23	1	-0.549541	NDB	Jung cohort
1809	44	1	-1.91538	NDB	Jung cohort
1873	37	1	-1.40406	NDB	Jung cohort
1883	131	1	-0.852733	NDB	Jung cohort
1960	35	1	2.08356	DCB	Jung cohort
2107	194	0	-1.76196	NDB	Jung cohort
2126	63	1	-0.868766	NDB	Jung cohort
2132	37	1	-0.929237	NDB	Jung cohort
2133	113	1	-1.06906	NDB	Jung cohort
2317	23	1	0.241328	DCB	Jung cohort

## Sheet: ccRCC
Patient ID	OS	OS status	Score	pDCB
RP-1458_RCCBMS-00097-T_v4_Exome_OnPrem	1095.78	1	-0.674685	NDB
RP-1458_RCCBMS-00141-T_v1_Exome_OnPrem	2056.44	0	-0.631592	NDB
RP-1458_RCCBMS-00146-T_v1_Exome_OnPrem	1517.92	1	-0.225642	NDB
RP-1458_RCCBMS-00163-T_v1_Exome_OnPrem	1919.34	0	-0.862033	NDB
RP-1458_RCCBMS-00052-T_v1_Exome_OnPrem	406.356	1	-0.45861	NDB
RP-1458_RCCBMS-00094-T_v1_Exome_OnPrem	917.26	1	-0.679683	NDB
RP-1458_RCCBMS-00136-T_v1_Exome_OnPrem	1067.18	1	-0.057053	NDB
RP-1458_RCCBMS-00108-T_v2_Exome_OnPrem	960.658	1	-0.674685	NDB
RP-1458_RCCBMS-00147-T_v1_Exome_OnPrem	59.1781	1	-0.440352	NDB
RP-1458_RCCBMS-00044-T_v2_Exome_OnPrem	136.11	1	-0.674685	NDB
RP-1458_RCCBMS-00084-T_v2_Exome_OnPrem	1701.37	1	-0.825018	NDB
RP-1458_RCCBMS-00093-T_v2_Exome_OnPrem	153.863	1	-0.674685	NDB
RP-1458_RCCBMS-00153-T_v4_Exome_OnPrem	536.548	1	-0.332475	NDB
RP-1458_RCCBMS-00154-T_v4_Exome_OnPrem	1387.73	1	-0.674685	NDB
RP-1458_RCCBMS-00028-T_v4_Exome_OnPrem	557.26	1	-0.270198	NDB
RP-1458_RCCBMS-00037-T_v4_Exome_OnPrem	68.0548	1	-0.309275	NDB
RP-1458_RCCBMS-00054-T_v4_Exome_OnPrem	608.548	1	-0.904704	NDB
RP-1458_RCCBMS-00074-T_v4_Exome_OnPrem	747.616	1	-1.09624	NDB
RP-1458_RCCBMS-00178-T_v2_Exome_OnPrem	246.575	1	-0.674685	NDB
RP-1458_RCCBMS-00068-T_v2_Exome_OnPrem	125.26	1	-0.930159	NDB
RP-1458_RCCBMS-00035-T_v2_Exome_OnPrem	88.7671	1	-0.674685	NDB
RP-1458_RCCBMS-00005-T_v2_Exome_OnPrem	502.027	1	-0.963186	NDB
RP-1458_RCCBMS-00009-T_v2_Exome_OnPrem	2161.97	0	-0.674685	NDB
RP-1458_RCCBMS-00114-T_v1_Exome_OnPrem	476.384	1	-0.674685	NDB
RP-1458_RCCBMS-00119-T_v2_Exome_OnPrem	33.5342	1	-0.708109	NDB
RP-1458_RCCBMS-00125-T_v2_Exome_OnPrem	2099.84	0	-0.674685	NDB
RP-1458_RCCBMS-00092-T_v2_Exome_OnPrem	759.452	1	-0.674685	NDB
RP-1458_RCCBMS-00011-T_v2_Exome_OnPrem	2067.29	0	-0.674685	NDB
RP-1458_RCCBMS-00090-T_v4_Exome_OnPrem	681.534	1	-1.09572	NDB
RP-1458_RCCBMS-00076-T_v4_Exome_OnPrem	846.247	1	-0.186089	NDB
RP-1458_RCCBMS-00098-T_v4_Exome_OnPrem	1174.68	1	-0.674685	NDB
RP-1458_RCCBMS-00103-T_v2_Exome_OnPrem	396.493	0	-0.950475	NDB
RP-1458_RCCBMS-00137-T_v2_Exome_OnPrem	685.479	1	-0.486622	NDB
RP-1458_RCCBMS-00150-T_v1_Exome_OnPrem	238.685	1	-0.674685	NDB
RP-1458_RCCBMS-00169-T_v1_Exome_OnPrem	1855.23	0	-0.674685	NDB
RP-1458_RCCBMS-00049-T_v1_Exome_OnPrem	156.822	1	-0.674685	NDB
RP-1458_RCCBMS-00025-T_v1_Exome_OnPrem	937.973	1	-0.447957	NDB
EA700069	169.528	1	-0.345546	NDB
EA700515	718.522	1	-0.43931	NDB
EA700375	617.002	1	-0.674685	NDB
EA698450	326.242	1	-0.674685	NDB
EA698449	608.131	1	-0.510391	NDB
EA699821	493.799	1	-0.936847	NDB
EA700348	1501.11	1	-0.674685	NDB
EA699629	76.8789	1	-0.674685	NDB
EA700265	461.273	1	-0.674685	NDB
EA699836	1900.29	0	-0.962026	NDB
EA699650	616.016	1	-0.268341	NDB
EA699977	351.869	1	-0.413081	NDB
EA699624	1157.13	1	-0.225642	NDB
EA700251	1163.04	1	-0.571481	NDB
EA700463	1713.02	0	-0.643101	NDB
EA699825	836.797	1	-1.40814	NDB
EA698339	198.111	1	-0.674685	NDB
EA700460	593.347	1	-0.674685	NDB
EA700245	1835.24	0	-0.674685	NDB
EA698458	1029.98	1	-0.346075	NDB
EA699902	381.437	1	-0.336502	NDB
EA699640	841.725	1	-0.40844	NDB
EA700290	641.643	1	-0.00956732	NDB
EA699721	1977.17	0	-0.913677	NDB
EA700340	1866.78	0	-0.674685	NDB
EA698477	1416.34	0	-0.0639488	NDB
EA700199	110.39	0	-0.674685	NDB
EA699731	304.559	1	-0.345546	NDB
EA700606	847.639	1	-0.674685	NDB
EA699806	501.684	1	-1.39554	NDB
EA700001	1536.59	0	-0.578125	NDB
EA698882	73.922	1	-0.674685	NDB
EA700073	1415.36	1	-0.815804	NDB
EA700349	696.838	1	-0.477879	NDB
EA698332	725.421	1	-1.21571	NDB
EA700084	611.088	1	-1.38873	NDB
EA699745	673.183	1	-0.674685	NDB
EA699979	685.996	1	-0.674685	NDB
EA699824	652.485	1	-0.109692	NDB
EA699975	1676.55	0	-0.739439	NDB
EA698471	152.772	1	-0.71142	NDB
EA700176	1535.61	0	-0.674685	NDB
EA699893	768.789	1	-0.345546	NDB
EA700376	909.733	1	-0.665652	NDB
EA699818	834.825	1	-0.674685	NDB
EA700000	28.5832	0	-0.93596	NDB
EA698485	1896.34	0	-0.309816	NDB
EA700520	26.6119	1	-0.443379	NDB
EA700089	181.355	1	-0.850307	NDB
EA699827	1629.24	0	-0.336502	NDB
EA700536	695.852	1	-0.798853	NDB
EA700094	657.413	1	-0.525605	NDB
EA700261	313.429	1	-0.590414	NDB
EA698893	373.552	1	-0.674685	NDB
EA700537	626.858	1	-1.09624	NDB
EA700367	1770.18	0	-0.674685	NDB
EA700202	1200.49	1	-0.674685	NDB
EA698887	612.074	1	-0.674685	NDB
EA699914	935.359	1	-0.49223	NDB
EA700529	1525.75	0	-0.876879	NDB
EA699911	1898.32	0	-0.265235	NDB
EA698366	157.7	1	-0.868766	NDB
EA700177	382.423	1	-0.862033	NDB
EA700252	1431.13	1	-0.775145	NDB
EA699978	1108.83	1	-0.962026	NDB
EA700547	291.745	1	0.121178	DCB
EA699993	1028.01	0	-0.527807	NDB
EA700378	1099.96	0	-0.674685	NDB
EA700100	779.63	1	-0.303659	NDB
EA698489	1525.75	0	-0.674685	NDB
EA700338	99.5483	1	-0.49223	NDB
EA700248	548.994	1	-0.674685	NDB
EA699804	276.961	1	-0.674685	NDB
EA700019	596.304	1	-0.391077	NDB
EA700448	1209.36	0	-0.674685	NDB
EA700191	555.893	1	-0.449825	NDB
EA700434	1596.71	0	-1.07741	NDB
EA700011	743.162	1	-0.674685	NDB
EA700610	1300.04	1	-0.336502	NDB
EA700647	53.2238	1	-0.496715	NDB
EA700002	418.891	1	-0.440352	NDB
EA700542	395.236	1	-0.922681	NDB
EA700070	374.538	0	-0.674685	NDB
EA698371	663.326	1	-0.424944	NDB
EA699803	1602.63	0	-0.674685	NDB
EA700266	830.883	1	-0.674685	NDB
EA700074	282.875	1	-0.897604	NDB
EA698880	362.71	1	-0.558384	NDB
EA699892	1035.89	1	-0.936847	NDB
EA700519	229.651	1	-0.523722	NDB
EA700609	306.53	1	-1.1316	NDB
EA700649	1767.23	0	-0.744976	NDB
EA700615	319.343	1	-0.898833	NDB
EA700646	514.497	1	-0.936847	NDB
EA700525	261.191	1	-1.03667	NDB
EA699653	1590.8	0	-0.674685	NDB
EA699916	1517.86	0	-0.42475	NDB
EA698486	547.023	1	-1.30156	NDB
EA700442	258.234	1	-0.622806	NDB
EA700344	1619.38	0	-0.962026	NDB
EA699974	432.69	1	-0.66708	NDB
EA699901	211.91	1	-0.674685	NDB
EA698908	1321.72	1	-0.425143	NDB
EA698348	285.832	1	-1.38358	NDB
EA700614	1164.02	1	-0.274481	NDB
EA699652	620.945	1	-0.674685	NDB
EA700253	299.63	1	-0.674685	NDB
EA698898	1692.32	0	-0.278972	NDB
EA700453	52.2382	1	-0.0127436	NDB
EA698473	1092.07	1	-0.444225	NDB
EA699986	1721.89	0	-0.674685	NDB
EA700165	349.897	1	-0.674685	NDB
EA700009	1874.66	0	-0.615025	NDB
EA698494	429.733	1	-0.407643	NDB
EA699897	1978.15	0	-0.0895695	NDB
EA698866	47.3101	1	-0.674685	NDB
EA700184	194.168	1	-0.674685	NDB
EA698478	1594.74	0	-0.763457	NDB
EA700517	196.14	1	-0.525605	NDB
EA698353	393.265	1	-0.176891	NDB
EA698905	700.78	1	-0.212432	NDB
EA699743	304.559	1	-0.126956	NDB
EA700381	688.953	0	-1.32151	NDB
EA699904	660.37	0	-0.468626	NDB
EA698870	1716.96	0	-0.898563	NDB
EA700430	789.487	1	-0.674685	NDB
EA700556	1605.59	0	-0.674685	NDB
EA700541	475.072	1	-0.674685	NDB
EA700271	475.072	1	-0.483443	NDB
EA700082	384.394	1	-0.695132	NDB
EA699646	106.448	1	-0.603225	NDB
EA699620	314.415	1	-0.674685	NDB
EA699717	1696.26	1	-0.743825	NDB
EA700623	1245.83	1	-0.674685	NDB
EA700097	400.164	1	-0.219777	NDB
EA699906	15.77	1	-0.890372	NDB
EA698469	141.93	1	-0.474584	NDB
EA700545	1670.64	0	-0.674685	NDB
EA700543	508.583	1	-0.930084	NDB
EA700091	461.273	1	-0.413081	NDB
EA700619	35.4825	1	-0.674685	NDB
EA700337	403.121	1	-0.785851	NDB
EA700010	375.524	1	-1.07071	NDB
EA700380	923.532	1	-0.674685	NDB
EA698346	623.901	1	-0.604775	NDB
EA700544	1794.83	0	-0.29315	NDB
EA700377	363.696	1	-0.0352319	NDB
EA700090	694.867	1	-0.476178	NDB
EA698329	1271.46	1	0.167794	DCB
EA700459	118.275	1	-1.18411	NDB
EA699655	589.405	1	-0.336502	NDB
EA699737	337.084	1	-1.05227	NDB
EA698479	765.832	1	-0.831295	NDB
EA700373	1390.72	1	-0.693941	NDB
EA700259	413.963	1	0.120138	DCB
EA699708	640.657	1	-0.674685	NDB
EA699614	1265.54	1	-0.471706	NDB
EA698448	453.388	1	-0.674685	NDB
EA700458	1337.49	1	-0.710539	NDB
EA698460	535.195	0	-0.478927	NDB
EA700255	1331.58	1	-0.0479907	NDB
EA700624	1134.46	1	-0.674685	NDB
EA700279	587.433	1	-0.674685	NDB
EA699809	507.598	1	-0.674685	NDB
EA699642	779.63	1	-0.482344	NDB
EA700455	131.088	1	-0.180065	NDB
EA698867	71.9507	1	-0.49223	NDB
EA698474	1859.88	0	-0.945572	NDB
EA700468	150.801	1	-0.42475	NDB
EA699823	126.16	1	-0.674685	NDB
EA699622	503.655	1	-0.345546	NDB
EA698881	165.585	0	-0.481767	NDB
EA700552	571.663	1	-0.441197	NDB
EA699797	1589.82	0	-0.140579	NDB
EA698341	400.164	1	-1.09624	NDB
EA700521	446.489	1	-0.70675	NDB
EA699811	1545.46	0	-1.1198	NDB
EA699888	1717.95	0	-0.628973	NDB
EA698886	1021.11	1	-0.332475	NDB
EA699651	1660.78	0	-1.32141	NDB
EA700361	1658.81	0	-0.749327	NDB
EA699613	1653.88	0	-0.917426	NDB
EA700640	1905.22	0	-0.917426	NDB
EA700539	266.119	1	-0.674685	NDB
EA700548	287.803	1	-0.419065	NDB
EA698468	415.934	1	-0.338813	NDB
EA700457	1644.02	0	-0.674685	NDB
EA699981	1862.83	0	0.410762	DCB
EA699800	1384.8	1	-1.47861	NDB
RCC_1-Tumor-SM-A46EX	42.411	0	-0.959052	NDB
RCC_10-Tumor-SM-A46EN	1043.51	0	-0.617317	NDB
RCC_102-Tumor-SM-A46FM	162.74	0	-0.264563	NDB
RCC_105-Tumor-SM-A46FA	116.384	1	-0.986587	NDB
RCC_106-Tumor-SM-A46FT	858.082	0	-0.51858	NDB
RCC_11-Tumor-SM-A46F1	1009.97	0	-0.0904553	NDB
RCC_114-Tumor-SM-A46FO	335.342	0	-0.674685	NDB
RCC_115-Tumor-SM-A46FY	360.986	0	-0.335465	NDB
RCC_117-Tumor-SM-A46FP	63.1233	0	-0.45861	NDB
RCC_119-Tumor-SM-A46FX	762.411	0	-0.674685	NDB
RCC_14-Tumor-SM-A46F5	1010.96	0	-0.674685	NDB
RCC_15-Tumor-SM-A46EE	999.123	1	-0.302471	NDB
RCC_18-Tumor-SM-A46EL	109.479	0	-0.346075	NDB
RCC_20-Tumor-SM-A46EG	1050.41	0	-0.674685	NDB
RCC_21-Tumor-SM-A46FB	344.219	0	-0.913677	NDB
RCC_25-Tumor-SM-A46EF	164.712	1	0.196816	DCB
RCC_27-Tumor-SM-A46ES	954.74	0	-0.89395	NDB
RCC_32-Tumor-SM-A46FH	236.712	1	-0.766066	NDB
RCC_39-Tumor-SM-A46EP	301.808	1	-0.138588	NDB
RCC_41-Tumor-SM-A46FE	192.329	0	-0.674685	NDB
RCC_50-Tumor-SM-A46EK	968.548	0	-0.674685	NDB
RCC_52-Tumor-SM-A46EU	981.37	0	-0.38243	NDB
RCC_56-Tumor-SM-A46EJ	978.411	0	0.071303	DCB
RCC_58-Tumor-SM-A46FJ	974.466	0	-0.674685	NDB
RCC_62-Tumor-SM-A46FI	104.548	0	-0.674685	NDB
RCC_68-Tumor-SM-A46FC	729.863	1	0.0337171	DCB
RCC_73-Tumor-SM-A46FG	175.562	1	-0.26268	NDB
RCC_79-Tumor-SM-A46ER	861.041	0	-0.436152	NDB
RCC_84-Tumor-SM-A46FL	670.685	1	-0.532195	NDB
RCC_85-Tumor-SM-A46EQ	702.247	1	-1.21912	NDB
RCC_90-Tumor-SM-A46F3	492.164	1	-0.967315	NDB
RCC_93-Tumor-SM-A46F8	674.63	1	-0.684935	NDB
RCC_96-Tumor-SM-A46FW	574.027	0	-0.876591	NDB
RCC_97-Tumor-SM-A46EW	859.068	0	-0.674685	NDB
RCC_99-Tumor-SM-A46F7	40.4384	1	-1.12417	NDB
